# Supplementary material for: The Skp1 Homologs SKR-1/2 Are Required for the Caenorhabditis elegans SKN-1 Antioxidant/Detoxification Response Independently of p38 MAPK
Source: PLoS Genet. 2016 Oct 24;12(10):e1006361. doi: 10.1371/journal.pgen.1006361 (PMC5077136; doi:10.1371/journal.pgen.1006361)
Supplement: S1 Table — Fragments Per Kilobase of transcript per Million mapped reads (FPKM) values are provided for triplicates. (XLSX) [file pgen.1006361.s001.xlsx]

## Sheet: FPKM
EV (RNAi) + Control						EV (RNAi) + Juglone						skn-1 (RNAi) + Juglone						skr-1 (RNAi) + Juglone						daf-16 (RNAi) + Juglone
locus	tracking_id	FPKM 1	FPKM 2	FPKM 3		locus	tracking_id	FPKM 1	FPKM 2	FPKM 3		locus	tracking_id	FPKM 1	FPKM 2	FPKM 3		locus	tracking_id	FPKM 1	FPKM 2	FPKM 3		locus	tracking_id	FPKM 1	FPKM 2	FPKM 3
chrI:10001303-10001449	C03C11.7	0	0	0		chrI:10001303-10001449	C03C11.7	0	0	0		chrI:10001303-10001449	C03C11.7	0	0	0		chrI:10001303-10001449	C03C11.7	0	0	0		chrI:10001303-10001449	C03C11.7	0	0	0
chrI:10001303-10001524	C03C11.6	0	0	0		chrI:10001303-10001524	C03C11.6	0	0	0		chrI:10001303-10001524	C03C11.6	0	0	0		chrI:10001303-10001524	C03C11.6	0	0	0		chrI:10001303-10001524	C03C11.6	0	0	0
chrI:10005512-10005533	21ur-9589	0	0	0		chrI:10005512-10005533	21ur-9589	0	0	0		chrI:10005512-10005533	21ur-9589	0	0	0		chrI:10005512-10005533	21ur-9589	0	0	0		chrI:10005512-10005533	21ur-9589	0	0	0
chrI:10005513-10005534	21ur-11603	0	0	0		chrI:10005513-10005534	21ur-11603	0	0	0		chrI:10005513-10005534	21ur-11603	0	0	0		chrI:10005513-10005534	21ur-11603	0	0	0		chrI:10005513-10005534	21ur-11603	0	0	0
chrI:10011494-10011699	C03C11.5	0	0	0		chrI:10011494-10011699	C03C11.5	0	0	0		chrI:10011494-10011699	C03C11.5	0	0	0		chrI:10011494-10011699	C03C11.5	0	0	0		chrI:10011494-10011699	C03C11.5	0	0	0
chrI:10011494-10011826	C03C11.8	0	0	0		chrI:10011494-10011826	C03C11.8	0	0	0		chrI:10011494-10011826	C03C11.8	0	0	0		chrI:10011494-10011826	C03C11.8	0	0	0		chrI:10011494-10011826	C03C11.8	0	0	0
chrI:10014729-10015427	C03C11.1	2.33591	3.19713	4.62951		chrI:10014729-10015427	C03C11.1	3.0652	3.14543	2.08339		chrI:10014729-10015427	C03C11.1	2.62496	2.24823	1.29901		chrI:10014729-10015427	C03C11.1	2.97318	2.09057	3.48821		chrI:10014729-10015427	C03C11.1	1.52898	2.76593	1.96652
chrI:10016767-10017918	fog-3	0.174166	0.99019	0.365482		chrI:10016767-10017918	fog-3	0.685627	0.649451	0.524266		chrI:10016767-10017918	fog-3	0.528437	0.335257	1.22037		chrI:10016767-10017918	fog-3	0.725503	1.22751	0.137691		chrI:10016767-10017918	fog-3	1.31916	1.18112	1.61286
chrI:10019695-10021025		0.427292	0.152219	1.24564		chrI:10019695-10021025		1.44179	0.688402	0.0919446		chrI:10019695-10021025		0.555619	0.998757	0.672122		chrI:10019695-10021025		0.762822	1.01954	0.722182		chrI:10019695-10021025		0.667822	0.738139	0.668053
chrI:10020597-10021025	F10G8.1	0	3.6598	1.1036		chrI:10020597-10021025	F10G8.1	0	1.88426	0.620026		chrI:10020597-10021025	F10G8.1	0	0	0		chrI:10020597-10021025	F10G8.1	0	1.41596	2.29293		chrI:10020597-10021025	F10G8.1	0	2.60348	0
chrI:10021691-10022753	F10G8.2	0.397349	0.564764	0.208456		chrI:10021691-10022753	F10G8.2	0.391054	0.37042	0.59804		chrI:10021691-10022753	F10G8.2	0.80373	0.191217	0.795483		chrI:10021691-10022753	F10G8.2	0.413797	1.00017	0.314132		chrI:10021691-10022753	F10G8.2	0.167199	0.192476	0.669026
chrI:10023799-10025528	eak-6	0.106038	0	0.222516		chrI:10023799-10025528	eak-6	0	0	0.106396		chrI:10023799-10025528	eak-6	0	0	0.106142		chrI:10023799-10025528	eak-6	0	0.106763	0		chrI:10023799-10025528	eak-6	0.178476	0.102729	0
chrI:10026633-10029718	rae-1	95.9063	105.952	95.4915		chrI:10026633-10029718	rae-1	96.9052	95.5261	95.226		chrI:10026633-10029718	rae-1	85.1812	89.9505	94.7759		chrI:10026633-10029718	rae-1	95.3575	102.052	90.9495		chrI:10026633-10029718	rae-1	89.8881	93.5606	86.7344
chrI:10030174-10046159	ercc-1	67.0503	63.3678	61.5345		chrI:10030174-10046159	ercc-1	70.2953	62.0166	62.183		chrI:10030174-10046159	ercc-1	61.6154	63.1855	62.5603		chrI:10030174-10046159	ercc-1	62.8979	65.5702	68.6473		chrI:10030174-10046159	ercc-1	63.9415	62.923	65.5848
chrI:10033033-10033179	F10G8.10	0	0	0		chrI:10033033-10033179	F10G8.10	0	0	0		chrI:10033033-10033179	F10G8.10	0	0	0		chrI:10033033-10033179	F10G8.10	0	0	0		chrI:10033033-10033179	F10G8.10	0	0	0
chrI:10034021-10034768	ncs-2	182.311	152.938	174.03		chrI:10034021-10034768	ncs-2	122.907	157.222	159.712		chrI:10034021-10034768	ncs-2	131.662	128.247	136.45		chrI:10034021-10034768	ncs-2	142.248	153.246	152.724		chrI:10034021-10034768	ncs-2	154.131	164.47	167.796
chrI:10037631-10037829	F10G8.12	0	0	4.4979		chrI:10037631-10037829	F10G8.12	0	0	0		chrI:10037631-10037829	F10G8.12	0	0	0		chrI:10037631-10037829	F10G8.12	4.4643	0	0		chrI:10037631-10037829	F10G8.12	0	0	0
chrI:1003891-1010768	C54G6.2	0.321918	0.203356	0.168883		chrI:1003891-1010768	C54G6.2	0	0.300101	0.215338		chrI:1003891-1010768	C54G6.2	0.162788	0.309834	0.107412		chrI:1003891-1010768	C54G6.2	0.167622	0.2701	0.508997		chrI:1003891-1010768	C54G6.2	0.451528	0.415831	0.225842
chrI:10039993-10040212	F10G8.11	0	0	0		chrI:10039993-10040212	F10G8.11	2.88775	0	0		chrI:10039993-10040212	F10G8.11	0	0	0		chrI:10039993-10040212	F10G8.11	0	0	0		chrI:10039993-10040212	F10G8.11	2.46937	0	0
chrI:10046438-10047864	nubp-1	88.1224	91.1154	84.9012		chrI:10046438-10047864	nubp-1	113.453	83.4419	89.9498		chrI:10046438-10047864	nubp-1	81.697	79.8805	79.7491		chrI:10046438-10047864	nubp-1	93.2131	95.4217	90.808		chrI:10046438-10047864	nubp-1	86.8714	88.7288	90.5174
chrI:10048075-10050675		23.599	20.7566	24.1232		chrI:10048075-10050675		17.3684	19.9582	21.6463		chrI:10048075-10050675		22.3307	20.1787	15.7003		chrI:10048075-10050675		22.5718	22.2308	26.5037		chrI:10048075-10050675		21.8207	23.5496	22.1693
chrI:10049050-10050675	F10G8.9	0	5.78956	0		chrI:10049050-10050675	F10G8.9	14.6786	5.02349	0		chrI:10049050-10050675	F10G8.9	0	0	4.42824		chrI:10049050-10050675	F10G8.9	0	0	0		chrI:10049050-10050675	F10G8.9	0	0	0
chrI:10050936-10061977		8.95914	12.1689	12.8098		chrI:10050936-10061977		12.2019	9.8073	11.4003		chrI:10050936-10061977		12.689	13.7497	9.4829		chrI:10050936-10061977		13.6824	12.0581	13.3832		chrI:10050936-10061977		16.0717	13.0478	12.0237
chrI:10051518-10061977	F10G8.8	3.65429	0	2.38809		chrI:10051518-10061977	F10G8.8	0	4.90737	2.70406		chrI:10051518-10061977	F10G8.8	0	0	2.46723		chrI:10051518-10061977	F10G8.8	0	3.81422	2.51365		chrI:10051518-10061977	F10G8.8	0	2.91265	3.60049
chrI:10062208-10062343	Y106G6C.1	0	0	0		chrI:10062208-10062343	Y106G6C.1	0	0	0		chrI:10062208-10062343	Y106G6C.1	0	0	0		chrI:10062208-10062343	Y106G6C.1	0	0	0		chrI:10062208-10062343	Y106G6C.1	0	0	0
chrI:10066781-10066858	B0379.8	0	0	0		chrI:10066781-10066858	B0379.8	0	0	0		chrI:10066781-10066858	B0379.8	0	0	0		chrI:10066781-10066858	B0379.8	0	0	0		chrI:10066781-10066858	B0379.8	0	0	0
chrI:10070911-10071725	B0379.2	2.80776	2.25119	2.49276		chrI:10070911-10071725	B0379.2	2.55071	1.61075	3.25068		chrI:10070911-10071725	B0379.2	1.74749	1.87087	2.16195		chrI:10070911-10071725	B0379.2	1.79937	2.60951	2.90272		chrI:10070911-10071725	B0379.2	1.81764	2.51091	1.63644
chrI:10072613-10074018	B0379.7	5.07444	3.11125	5.01108		chrI:10072613-10074018	B0379.7	3.32936	4.73054	3.0949		chrI:10072613-10074018	B0379.7	3.32078	3.83056	3.18711		chrI:10072613-10074018	B0379.7	4.1447	3.60647	4.79831		chrI:10072613-10074018	B0379.7	2.93074	3.66299	3.93692
chrI:10074997-10077614	B0379.1	41.7794	37.3515	42.1027		chrI:10074997-10077614	B0379.1	35.7745	41.3684	32.9208		chrI:10074997-10077614	B0379.1	41.2993	34.5316	37.3314		chrI:10074997-10077614	B0379.1	36.8719	40.877	40.1206		chrI:10074997-10077614	B0379.1	30.5915	30.8714	28.4162
chrI:10080150-10085508	mut-16	55.1309	50.0477	58.8231		chrI:10080150-10085508	mut-16	48.6856	63.3019	58.8851		chrI:10080150-10085508	mut-16	64.6605	62.1653	61.5435		chrI:10080150-10085508	mut-16	56.4782	59.6095	60.2054		chrI:10080150-10085508	mut-16	64.1475	64.1798	66.2912
chrI:10086522-10088741	scpl-1	0	0	0		chrI:10086522-10088741	scpl-1	0	0	0		chrI:10086522-10088741	scpl-1	0	0	0		chrI:10086522-10088741	scpl-1	0	0	0		chrI:10086522-10088741	scpl-1	0	0	0
chrI:10086522-10101917		93.9765	94.7365	91.2755		chrI:10086522-10101917		71.6267	87.6076	89.2539		chrI:10086522-10101917		76.3331	81.015	78.1254		chrI:10086522-10101917		88.8073	84.5038	90.4714		chrI:10086522-10101917		83.625	101.728	97.3727
chrI:10090516-10090536	21ur-10221	0	0	0		chrI:10090516-10090536	21ur-10221	0	0	0		chrI:10090516-10090536	21ur-10221	0	0	0		chrI:10090516-10090536	21ur-10221	0	0	0		chrI:10090516-10090536	21ur-10221	0	0	0
chrI:10092650-10092767	B0379.12	0	0	0		chrI:10092650-10092767	B0379.12	0	0	0		chrI:10092650-10092767	B0379.12	0	0	0		chrI:10092650-10092767	B0379.12	0	0	0		chrI:10092650-10092767	B0379.12	0	0	0
chrI:10095259-10095525	B0379.9	0	0	0		chrI:10095259-10095525	B0379.9	0	0	0		chrI:10095259-10095525	B0379.9	0	0	0		chrI:10095259-10095525	B0379.9	0	0	0		chrI:10095259-10095525	B0379.9	0	0	0
chrI:10097305-10097766	B0379.6	0	0	0		chrI:10097305-10097766	B0379.6	0	0	0		chrI:10097305-10097766	B0379.6	0	0	0		chrI:10097305-10097766	B0379.6	0	0	0		chrI:10097305-10097766	B0379.6	0	0	0
chrI:10103198-10103342	B0379.10	0	0	0		chrI:10103198-10103342	B0379.10	0	0	0		chrI:10103198-10103342	B0379.10	0	0	0		chrI:10103198-10103342	B0379.10	0	0	13.3677		chrI:10103198-10103342	B0379.10	0	0	0
chrI:10103526-10103615	B0379.13	0	0	0		chrI:10103526-10103615	B0379.13	0	0	0		chrI:10103526-10103615	B0379.13	0	0	0		chrI:10103526-10103615	B0379.13	0	0	0		chrI:10103526-10103615	B0379.13	0	0	0
chrI:10107793-10108989	Y106G6D.1	13.4439	13.9121	11.1362		chrI:10107793-10108989	Y106G6D.1	13.5791	13.0275	13.6669		chrI:10107793-10108989	Y106G6D.1	13.2389	10.726	11.8636		chrI:10107793-10108989	Y106G6D.1	13.4478	12.1111	15.3832		chrI:10107793-10108989	Y106G6D.1	12.3561	12.6817	14.1474
chrI:10110993-10111840	Y106G6D.2	31.5156	31.2932	31.8792		chrI:10110993-10111840	Y106G6D.2	35.288	23.7501	31.0541		chrI:10110993-10111840	Y106G6D.2	33.0189	24.1571	27.5798		chrI:10110993-10111840	Y106G6D.2	38.9125	22.2309	35.8064		chrI:10110993-10111840	Y106G6D.2	37.7987	28.704	30.1859
chrI:10112170-10114188	Y106G6D.3	2.55031	1.71702	2.11253		chrI:10112170-10114188	Y106G6D.3	1.5852	2.44004	1.48149		chrI:10112170-10114188	Y106G6D.3	1.35752	1.80864	2.01539		chrI:10112170-10114188	Y106G6D.3	2.23653	2.29747	2.65289		chrI:10112170-10114188	Y106G6D.3	2.25923	1.75552	2.26001
chrI:10114781-10116547	Y106G6D.4	0.18438	0.0873547	0.0967286		chrI:10114781-10116547	Y106G6D.4	0.453646	0.171884	0.277505		chrI:10114781-10116547	Y106G6D.4	0.186475	0.266188	0.276843		chrI:10114781-10116547	Y106G6D.4	0.384024	0.185641	0.437295		chrI:10114781-10116547	Y106G6D.4	0.54309	0.26794	0.232833
chrI:1011515-1014310	madf-6	27.7241	30.0007	24.7859		chrI:1011515-1014310	madf-6	27.7692	25.0805	23.8674		chrI:1011515-1014310	madf-6	26.3801	24.3151	24.6315		chrI:1011515-1014310	madf-6	26.1383	24.7755	26.3273		chrI:1011515-1014310	madf-6	24.1601	21.2965	25.2733
chrI:10117156-10118068	Y106G6D.8	59.6696	89.4256	67.0792		chrI:10117156-10118068	Y106G6D.8	63.518	51.0848	48.8746		chrI:10117156-10118068	Y106G6D.8	59.732	51.5696	50.5864		chrI:10117156-10118068	Y106G6D.8	55.7988	56.3996	65.4645		chrI:10117156-10118068	Y106G6D.8	57.9024	58.3977	61.5105
chrI:10118131-10119301	Y106G6D.6	31.3579	21.894	25.9751		chrI:10118131-10119301	Y106G6D.6	21.1155	13.8471	19.32		chrI:10118131-10119301	Y106G6D.6	22.2557	23.827	18.1725		chrI:10118131-10119301	Y106G6D.6	23.4894	15.5093	23.9208		chrI:10118131-10119301	Y106G6D.6	15.2784	14.9233	16.2099
chrI:10122508-10129860	Y106G6D.7	41.8766	42.5641	40.9066		chrI:10122508-10129860	Y106G6D.7	35.3743	42.199	40.5493		chrI:10122508-10129860	Y106G6D.7	39.8589	37.9687	39.6041		chrI:10122508-10129860	Y106G6D.7	40.7615	42.6674	40.8119		chrI:10122508-10129860	Y106G6D.7	44.4498	44.1903	44.2381
chrI:10133579-10133651	Y106G6D.10	0	0	0		chrI:10133579-10133651	Y106G6D.10	0	0	0		chrI:10133579-10133651	Y106G6D.10	0	0	0		chrI:10133579-10133651	Y106G6D.10	0	0	0		chrI:10133579-10133651	Y106G6D.10	0	0	0
chrI:10134394-10134514	Y106G6D.9	0	0	0		chrI:10134394-10134514	Y106G6D.9	0	0	0		chrI:10134394-10134514	Y106G6D.9	0	0	0		chrI:10134394-10134514	Y106G6D.9	0	0	0		chrI:10134394-10134514	Y106G6D.9	0	0	0
chrI:101414-108161	Y48G1C.8	39.514	44.7718	49.0987		chrI:101414-108161	Y48G1C.8	33.5511	52.5674	51.6713		chrI:101414-108161	Y48G1C.8	55.2656	54.4548	54.319		chrI:101414-108161	Y48G1C.8	48.8504	49.9023	47.0677		chrI:101414-108161	Y48G1C.8	56.0401	55.4011	51.8773
chrI:10147366-10149878	F16C3.1	1.23011	0.971326	1.61334		chrI:10147366-10149878	F16C3.1	0.807079	0.668932	0.71999		chrI:10147366-10149878	F16C3.1	0.622044	1.08527	0.820881		chrI:10147366-10149878	F16C3.1	0.533761	1.34173	1.29665		chrI:10147366-10149878	F16C3.1	0.948954	0.893795	0.862984
chrI:10150390-10155038	F16C3.2	32.9654	26.85	33.2637		chrI:10150390-10155038	F16C3.2	28.0253	21.708	19.5646		chrI:10150390-10155038	F16C3.2	27.5232	21.197	21.905		chrI:10150390-10155038	F16C3.2	21.6206	21.1857	26.0614		chrI:10150390-10155038	F16C3.2	21.3678	22.016	22.438
chrI:10155273-10158487	F16C3.3	1.64512	0.974273	1.72611		chrI:10155273-10158487	F16C3.3	1.31548	1.62948	1.34118		chrI:10155273-10158487	F16C3.3	2.18376	1.97921	1.64674		chrI:10155273-10158487	F16C3.3	1.92737	1.7599	1.95087		chrI:10155273-10158487	F16C3.3	0.692243	1.59379	1.81776
chrI:10158995-10159949	F16C3.4	0.945146	0	0.661119		chrI:10158995-10159949	F16C3.4	0.310057	0.587395	0		chrI:10158995-10159949	F16C3.4	0.637259	0.909669	0		chrI:10158995-10159949	F16C3.4	0.32809	0.317204	0.996272		chrI:10158995-10159949	F16C3.4	0	0.610438	0
chrI:10160088-10161866	tag-72	49.5947	47.3028	46.7871		chrI:10160088-10161866	tag-72	49.0231	48.0586	46.9252		chrI:10160088-10161866	tag-72	46.9685	48.4659	40.0633		chrI:10160088-10161866	tag-72	47.5702	51.1386	50.6438		chrI:10160088-10161866	tag-72	43.9342	46.4668	44.7734
chrI:10162378-10163175	C25A1.1	74.4972	65.4717	57.62		chrI:10162378-10163175	C25A1.1	65.1214	61.6853	66.6194		chrI:10162378-10163175	C25A1.1	83.0831	69.318	73.4443		chrI:10162378-10163175	C25A1.1	67.9712	66.8491	73.1297		chrI:10162378-10163175	C25A1.1	67.2405	69.7743	70.6743
chrI:10163732-10165112	fkh-10	0	1.02291	0.849507		chrI:10163732-10165112	fkh-10	1.32803	0.754775	1.35397		chrI:10163732-10165112	fkh-10	0.545898	0	0		chrI:10163732-10165112	fkh-10	0.84316	0.543457	0.640081		chrI:10163732-10165112	fkh-10	0.681375	0.522923	0
chrI:1016412-1017134	spp-17	1009.63	1082.77	1003.69		chrI:1016412-1017134	spp-17	1150.24	911.715	938.353		chrI:1016412-1017134	spp-17	1090.75	881.279	1013.42		chrI:1016412-1017134	spp-17	879.903	876.006	768.023		chrI:1016412-1017134	spp-17	920.158	916.829	925.176
chrI:10169430-10169570	C25A1.18	0	0	0		chrI:10169430-10169570	C25A1.18	0	0	0		chrI:10169430-10169570	C25A1.18	0	0	0		chrI:10169430-10169570	C25A1.18	0	0	0		chrI:10169430-10169570	C25A1.18	0	0	0
chrI:10169863-10172557	C25A1.4	103.529	109.092	104.293		chrI:10169863-10172557	C25A1.4	102.062	106.181	106.261		chrI:10169863-10172557	C25A1.4	95.8177	98.4592	95.9781		chrI:10169863-10172557	C25A1.4	113.856	106.45	106.304		chrI:10169863-10172557	C25A1.4	101.254	97.745	98.1817
chrI:10177178-10178564	C25A1.5	124.012	127.105	116.33		chrI:10177178-10178564	C25A1.5	112.887	111.014	122.508		chrI:10177178-10178564	C25A1.5	108.394	106.446	108.515		chrI:10177178-10178564	C25A1.5	118.027	110.252	107.671		chrI:10177178-10178564	C25A1.5	103.328	100.782	108.203
chrI:10179031-10179226	nola-3	1660.77	1724.57	1838.02		chrI:10179031-10179226	nola-3	1791.19	1510.04	1547.69		chrI:10179031-10179226	nola-3	1449.56	1432.02	1334.48		chrI:10179031-10179226	nola-3	1672.66	1658.39	1618.71		chrI:10179031-10179226	nola-3	1669.53	1269.53	1670.11
chrI:10179227-10179634	C25A1.16	256.806	247.86	260.434		chrI:10179227-10179634	C25A1.16	292.198	208.253	216.485		chrI:10179227-10179634	C25A1.16	210.483	196.631	205.457		chrI:10179227-10179634	C25A1.16	230.652	188.396	203.023		chrI:10179227-10179634	C25A1.16	239.42	220.122	277.277
chrI:10179834-10180297	iars-2	0	0	0		chrI:10179834-10180297	iars-2	0	0	0		chrI:10179834-10180297	iars-2	0	0	0		chrI:10179834-10180297	iars-2	0	0	0		chrI:10179834-10180297	iars-2	0	0	0
chrI:10179834-10183922		27.2415	28.3108	30.0012		chrI:10179834-10183922		26.7767	29.8694	28.2154		chrI:10179834-10183922		28.269	30.6105	29.8735		chrI:10179834-10183922		31.0794	29.81	31.0753		chrI:10179834-10183922		29.6669	31.1722	29.4495
chrI:10184635-10185436	clec-87	1318.29	1373.83	1094.76		chrI:10184635-10185436	clec-87	1286.06	1219.16	1298.58		chrI:10184635-10185436	clec-87	1313.7	1297.55	1349.69		chrI:10184635-10185436	clec-87	1223.61	1311.97	1223.06		chrI:10184635-10185436	clec-87	1195.04	1239.65	1135.3
chrI:10185867-10187462	rsa-1	86.9308	94.3366	80.2535		chrI:10185867-10187462	rsa-1	92.4848	78.9816	85.7464		chrI:10185867-10187462	rsa-1	88.2181	84.4547	87.0147		chrI:10185867-10187462	rsa-1	83.087	83.3165	84.8737		chrI:10185867-10187462	rsa-1	87.5583	80.19	84.9345
chrI:10187761-10190870	dao-5	129.637	120.098	138.855		chrI:10187761-10190870	dao-5	122.077	149.06	145.105		chrI:10187761-10190870	dao-5	131.376	131.708	127.247		chrI:10187761-10190870	dao-5	125.815	128.785	129.08		chrI:10187761-10190870	dao-5	144.043	148.069	149.244
chrI:1018845-1019160	spp-23	0.930537	2.6452	2.92905		chrI:1018845-1019160	spp-23	5.49477	1.73495	0		chrI:1018845-1019160	spp-23	2.82334	0.895608	3.72582		chrI:1018845-1019160	spp-23	0	0.936904	2.20696		chrI:1018845-1019160	spp-23	4.69868	7.21203	3.91692
chrI:10191488-10192822	C25A1.12	53.9266	62.7716	60.8496		chrI:10191488-10192822	C25A1.12	64.3958	59.5896	56.4413		chrI:10191488-10192822	C25A1.12	60.2991	56.936	61.658		chrI:10191488-10192822	C25A1.12	58.3374	66.3483	61.8358		chrI:10191488-10192822	C25A1.12	57.8047	55.7345	58.1182
chrI:10193231-10193896	mrpl-34	87.6955	87.3574	88.1791		chrI:10193231-10193896	mrpl-34	99.3073	96.6878	88.8382		chrI:10193231-10193896	mrpl-34	72.7731	86.8385	86.6567		chrI:10193231-10193896	mrpl-34	85.4714	87.7295	89.3282		chrI:10193231-10193896	mrpl-34	85.8658	84.1424	94.1774
chrI:10194148-10196980	aha-1	21.1694	21.6538	19.9812		chrI:10194148-10196980	aha-1	22.839	22.9551	22.663		chrI:10194148-10196980	aha-1	20.0663	22.5061	23.6729		chrI:10194148-10196980	aha-1	22.5992	20.69	21.8037		chrI:10194148-10196980	aha-1	25.3444	22.8258	22.445
chrI:10197310-10197586	C25A1.15	0	0	0		chrI:10197310-10197586	C25A1.15	0	0	0		chrI:10197310-10197586	C25A1.15	0	0	0		chrI:10197310-10197586	C25A1.15	0	0	0		chrI:10197310-10197586	C25A1.15	0	0	0
chrI:10198275-10200430	Y106G6E.1	0.108412	0	0		chrI:10198275-10200430	Y106G6E.1	0.106695	0.404261	0		chrI:10198275-10200430	Y106G6E.1	0.109645	0	0		chrI:10198275-10200430	Y106G6E.1	0	0.327463	0.0857075		chrI:10198275-10200430	Y106G6E.1	0.0912368	0.10503	0.0912683
chrI:1019917-1029911	mrpl-38	87.1817	91.1047	77.905		chrI:1019917-1029911	mrpl-38	86.8651	74.0765	75.8822		chrI:1019917-1029911	mrpl-38	75.7896	75.2486	72.1572		chrI:1019917-1029911	mrpl-38	87.4621	79.6094	82.1792		chrI:1019917-1029911	mrpl-38	73.549	73.2826	74.9266
chrI:10203426-10203733	Y106G6E.8	0	0	0		chrI:10203426-10203733	Y106G6E.8	0	0	0		chrI:10203426-10203733	Y106G6E.8	0	0	0		chrI:10203426-10203733	Y106G6E.8	0	6.32065	0		chrI:10203426-10203733	Y106G6E.8	0	0	0
chrI:10221779-10222768	Y106G6E.4	22.6631	21.4744	22.4865		chrI:10221779-10222768	Y106G6E.4	24.4859	21.5865	20.0209		chrI:10221779-10222768	Y106G6E.4	17.1905	20.6269	21.4525		chrI:10221779-10222768	Y106G6E.4	16.6748	19.3458	20.2537		chrI:10221779-10222768	Y106G6E.4	18.2434	22.4333	19.0792
chrI:10222962-10226962	ced-12	47.7672	47.3457	49.5823		chrI:10222962-10226962	ced-12	47.8157	50.7279	43.6182		chrI:10222962-10226962	ced-12	48.0515	46.0726	46.9441		chrI:10222962-10226962	ced-12	50.0108	49.9478	52.5209		chrI:10222962-10226962	ced-12	48.9797	48.2587	48.9105
chrI:10228209-10231134	csnk-1	93.0806	91.3283	101.706		chrI:10228209-10231134	csnk-1	62.4496	109.492	102.986		chrI:10228209-10231134	csnk-1	102.996	108.275	109.753		chrI:10228209-10231134	csnk-1	97.559	96.6398	100.925		chrI:10228209-10231134	csnk-1	105.077	100.406	111.559
chrI:10235220-10235397	Y106G6E.7	0	0	0		chrI:10235220-10235397	Y106G6E.7	0	0	0		chrI:10235220-10235397	Y106G6E.7	0	6.47784	0		chrI:10235220-10235397	Y106G6E.7	7.00908	0	0		chrI:10235220-10235397	Y106G6E.7	0	0	0
chrI:10237451-10237672	ZC247.7	0	0	0		chrI:10237451-10237672	ZC247.7	0	0	0		chrI:10237451-10237672	ZC247.7	0	0	0		chrI:10237451-10237672	ZC247.7	0	0	0		chrI:10237451-10237672	ZC247.7	0	0	0
chrI:10244342-10244453	ZC247.8	0	0	0		chrI:10244342-10244453	ZC247.8	0	0	0		chrI:10244342-10244453	ZC247.8	0	0	0		chrI:10244342-10244453	ZC247.8	0	0	0		chrI:10244342-10244453	ZC247.8	0	0	0
chrI:10246493-10246644	ZC247.5	0	0	0		chrI:10246493-10246644	ZC247.5	0	0	0		chrI:10246493-10246644	ZC247.5	0	0	0		chrI:10246493-10246644	ZC247.5	0	0	0		chrI:10246493-10246644	ZC247.5	0	0	0
chrI:10248329-10255061	lin-11	4.53066	4.10224	4.11989		chrI:10248329-10255061	lin-11	3.36893	4.0359	4.1419		chrI:10248329-10255061	lin-11	2.64747	2.32565	2.82186		chrI:10248329-10255061	lin-11	5.24245	3.04111	3.34302		chrI:10248329-10255061	lin-11	3.72815	4.48684	4.40751
chrI:10255775-10262094	ZC247.2	2.99839	2.47953	3.48921		chrI:10255775-10262094	ZC247.2	3.3801	2.23615	3.44613		chrI:10255775-10262094	ZC247.2	2.59138	3.46301	2.34651		chrI:10255775-10262094	ZC247.2	2.498	3.18357	2.37043		chrI:10255775-10262094	ZC247.2	3.34918	2.4295	4.03877
chrI:10261424-10261493	ZC247.6	0	0	0		chrI:10261424-10261493	ZC247.6	0	0	0		chrI:10261424-10261493	ZC247.6	0	0	0		chrI:10261424-10261493	ZC247.6	0	0	0		chrI:10261424-10261493	ZC247.6	0	0	0
chrI:10264455-10279225	ZC247.1	4.23505	4.14669	5.48861		chrI:10264455-10279225	ZC247.1	4.1911	5.28598	5.10712		chrI:10264455-10279225	ZC247.1	5.22707	4.37046	4.671		chrI:10264455-10279225	ZC247.1	5.83964	6.6882	6.27459		chrI:10264455-10279225	ZC247.1	5.15474	5.50854	5.48664
chrI:10278164-10278292	T20F10.10	0	0	0		chrI:10278164-10278292	T20F10.10	0	0	0		chrI:10278164-10278292	T20F10.10	0	0	0		chrI:10278164-10278292	T20F10.10	0	0	0		chrI:10278164-10278292	T20F10.10	0	0	0
chrI:10292129-10297837	wts-1	13.1171	13.5382	13.4665		chrI:10292129-10297837	wts-1	10.8835	14.0718	11.7036		chrI:10292129-10297837	wts-1	15.2663	13.9067	15.1905		chrI:10292129-10297837	wts-1	15.0892	15.5638	13.0183		chrI:10292129-10297837	wts-1	14.5715	14.1937	15.1202
chrI:10298299-10300367		23.4818	23.4836	27.1291		chrI:10298299-10300367		30.2475	28.1579	26.3363		chrI:10298299-10300367		20.47	21.8769	24.3674		chrI:10298299-10300367		21.9125	27.0652	28.7563		chrI:10298299-10300367		24.5088	24.2724	28.6284
chrI:10299856-10300367	T20F10.2	19.3415	19.8083	28.6246		chrI:10299856-10300367	T20F10.2	21.7621	14.4572	21.6327		chrI:10299856-10300367	T20F10.2	22.4702	17.5962	18.6849		chrI:10299856-10300367	T20F10.2	20.9817	13.4465	13.6398		chrI:10299856-10300367	T20F10.2	28.2134	15.6318	16.7128
chrI:10300667-10302936	T20F10.5	1.09143	0.775641	0.477152		chrI:10300667-10302936	T20F10.5	1.34267	0.678309	0.821342		chrI:10300667-10302936	T20F10.5	0.551917	1.22554	0.819381		chrI:10300667-10302936	T20F10.5	0.852457	0.549449	1.07856		chrI:10300667-10302936	T20F10.5	0.535801	0.969262	0.842264
chrI:10305798-10305950	T20F10.9	0	12.4225	0		chrI:10305798-10305950	T20F10.9	0	0	0		chrI:10305798-10305950	T20F10.9	0	0	0		chrI:10305798-10305950	T20F10.9	0	0	0		chrI:10305798-10305950	T20F10.9	11.0331	0	0
chrI:10307662-10307817	Y26D4A.24	0	0	0		chrI:10307662-10307817	Y26D4A.24	0	0	0		chrI:10307662-10307817	Y26D4A.24	0	0	0		chrI:10307662-10307817	Y26D4A.24	0	0	0		chrI:10307662-10307817	Y26D4A.24	0	0	0
chrI:1030831-1033438	spd-1	62.0228	69.5756	58.283		chrI:1030831-1033438	spd-1	60.1712	63.9923	66.7357		chrI:1030831-1033438	spd-1	65.4064	59.9071	67.2393		chrI:1030831-1033438	spd-1	66.8121	67.3362	59.0959		chrI:1030831-1033438	spd-1	66.0042	61.4419	67.3897
chrI:10313219-10313433	Y106G6G.9	0	0	0		chrI:10313219-10313433	Y106G6G.9	0	0	0		chrI:10313219-10313433	Y106G6G.9	0	0	0		chrI:10313219-10313433	Y106G6G.9	0	0	0		chrI:10313219-10313433	Y106G6G.9	0	0	0
chrI:10319659-10321484	Y106G6G.6	0.468598	0.266413	0.590003		chrI:10319659-10321484	Y106G6G.6	0.276705	0.786314	0.470184		chrI:10319659-10321484	Y106G6G.6	0.568709	0.270605	0.0938122		chrI:10319659-10321484	Y106G6G.6	0.487996	0.94361	0.37046		chrI:10319659-10321484	Y106G6G.6	0.630975	0.635569	0.78899
chrI:10321775-10323243	Y106G6G.4	4.81017	5.99036	5.91218		chrI:10321775-10323243	Y106G6G.4	4.73396	8.07152	4.82644		chrI:10321775-10323243	Y106G6G.4	4.44785	4.23279	3.43923		chrI:10321775-10323243	Y106G6G.4	5.58177	4.56633	5.21523		chrI:10321775-10323243	Y106G6G.4	3.58546	6.25783	4.7437
chrI:10323606-10324118	dlc-6	1.11831	0	1.17336		chrI:10323606-10324118	dlc-6	1.10059	1.56377	2.24418		chrI:10323606-10324118	dlc-6	0.565508	0.538164	0		chrI:10323606-10324118	dlc-6	2.32919	2.25191	0.442049		chrI:10323606-10324118	dlc-6	1.88227	0.541706	0.470729
chrI:10324134-10327748	Y106G6G.2	0.0900526	0.170659	0.236215		chrI:10324134-10327748	Y106G6G.2	0.177252	0.461723	0.135536		chrI:10324134-10327748	Y106G6G.2	0.22769	0.34669	0.135212		chrI:10324134-10327748	Y106G6G.2	0.515792	0.362675	0.249175		chrI:10324134-10327748	Y106G6G.2	0.606286	0.392593	0.606495
chrI:10329027-10330325	Y106G6G.1	0.565586	0.535923	0.949491		chrI:10329027-10330325	Y106G6G.1	1.00193	1.47632	0.794499		chrI:10329027-10330325	Y106G6G.1	0.915223	0.544356	0.905832		chrI:10329027-10330325	Y106G6G.1	0.588998	1.93615	0.804844		chrI:10329027-10330325	Y106G6G.1	1.61834	1.31505	1.23798
chrI:10330879-10331689	rps-7	2675.88	2628.36	2656.41		chrI:10330879-10331689	rps-7	3134.95	2638.19	2629.15		chrI:10330879-10331689	rps-7	2383.39	2367.12	2367.85		chrI:10330879-10331689	rps-7	2361.97	2513.49	2391.77		chrI:10330879-10331689	rps-7	2263.53	2439.7	2419.94
chrI:10332034-10333050	ZC434.4	102.72	98.4474	102.838		chrI:10332034-10333050	ZC434.4	116.48	90.273	94.6329		chrI:10332034-10333050	ZC434.4	91.4751	84.7868	100.297		chrI:10332034-10333050	ZC434.4	97.3425	96.4826	99.6814		chrI:10332034-10333050	ZC434.4	99.4624	89.7425	99.0722
chrI:10333540-10334396	ZC434.10	0.404464	0.38325	0.424376		chrI:10333540-10334396	ZC434.10	0	0.188526	1.21749		chrI:10333540-10334396	ZC434.10	0.20453	0.194641	0.202431		chrI:10333540-10334396	ZC434.10	0.421206	0	0.479635		chrI:10333540-10334396	ZC434.10	0	0.195922	0.681005
chrI:10334764-10335697	ZC434.3	1.4078	1.00047	0.369278		chrI:10334764-10335697	ZC434.3	1.03912	0.656197	0.529711		chrI:10334764-10335697	ZC434.3	0.533926	0.508109	0.704596		chrI:10334764-10335697	ZC434.3	1.09956	1.24026	0.834724		chrI:10334764-10335697	ZC434.3	1.33286	1.02291	0.592587
chrI:10336403-10340802	ears-1	99.501	105.366	111.408		chrI:10336403-10340802	ears-1	100.517	114.507	112.329		chrI:10336403-10340802	ears-1	102.979	104.609	103.397		chrI:10336403-10340802	ears-1	102.607	106.654	103.925		chrI:10336403-10340802	ears-1	104.718	115.232	110.456
chrI:10341019-10345465	aph-2	40.7337	44.3164	45.6248		chrI:10341019-10345465	aph-2	42.167	41.7785	41.732		chrI:10341019-10345465	aph-2	41.3345	44.7392	42.833		chrI:10341019-10345465	aph-2	49.9731	48.6606	48.4302		chrI:10341019-10345465	aph-2	44.9517	44.8386	46.8652
chrI:1034475-1040766	Y34D9A.3	30.3707	28.249	25.0341		chrI:1034475-1040766	Y34D9A.3	28.5164	30.0901	27.4868		chrI:1034475-1040766	Y34D9A.3	27.7055	27.2164	29.1437		chrI:1034475-1040766	Y34D9A.3	31.5795	30.6722	26.9149		chrI:1034475-1040766	Y34D9A.3	28.8861	29.7386	28.1913
chrI:10345732-10346160	ZC434.7	70.0643	73.0286	74.9841		chrI:10345732-10346160	ZC434.7	66.1961	67.9286	73.1134		chrI:10345732-10346160	ZC434.7	94.9532	74.1778	75.7442		chrI:10345732-10346160	ZC434.7	67.1274	57.8459	65.361		chrI:10345732-10346160	ZC434.7	90.8048	74.6661	87.297
chrI:10346143-10347945		29.1243	28.0754	24.9058		chrI:10346143-10347945		28.4144	26.4443	24.9999		chrI:10346143-10347945		26.8163	26.2488	25.8671		chrI:10346143-10347945		27.2619	22.0351	27.1506		chrI:10346143-10347945		28.6897	26.5847	28.2744
chrI:10348089-10349310	ZC434.8	205.014	193.27	197.548		chrI:10348089-10349310	ZC434.8	235.508	201.304	202.442		chrI:10348089-10349310	ZC434.8	169.848	172.15	160.544		chrI:10348089-10349310	ZC434.8	171.26	190.737	179.535		chrI:10348089-10349310	ZC434.8	191.998	206.949	195.684
chrI:10356301-10360592	ZC434.9	5.29087	3.58492	4.36962		chrI:10356301-10360592	ZC434.9	3.07997	3.75391	3.04908		chrI:10356301-10360592	ZC434.9	3.30998	3.15537	2.58419		chrI:10356301-10360592	ZC434.9	3.95978	3.96631	3.69999		chrI:10356301-10360592	ZC434.9	3.76307	4.73051	3.5034
chrI:10366611-10371299	sptf-1	3.25506	14.4556	13.4959		chrI:10366611-10371299	sptf-1	15.014	13.943	15.0072		chrI:10366611-10371299	sptf-1	14.3702	10.0766	8.4399		chrI:10366611-10371299	sptf-1	17.9121	17.6189	11.9005		chrI:10366611-10371299	sptf-1	11.4143	15.5042	9.46637
chrI:10366611-10371518		10.8105	0	0		chrI:10366611-10371518		0	0	0		chrI:10366611-10371518		0	0	4.96853		chrI:10366611-10371518		0	0	3.65906		chrI:10366611-10371518		2.77229	0	6.43941
chrI:10373548-10373850	ned-8	751.268	705.275	912.333		chrI:10373548-10373850	ned-8	942.463	791.141	684.012		chrI:10373548-10373850	ned-8	729.321	754.312	758.973		chrI:10373548-10373850	ned-8	746.146	653.687	795.573		chrI:10373548-10373850	ned-8	761.037	871.597	825.717
chrI:10374142-10374163	21ur-14951	0	0	0		chrI:10374142-10374163	21ur-14951	0	0	0		chrI:10374142-10374163	21ur-14951	0	0	0		chrI:10374142-10374163	21ur-14951	0	0	0		chrI:10374142-10374163	21ur-14951	0	0	0
chrI:10374804-10379078	hpo-35	34.0085	34.095	35.2581		chrI:10374804-10379078	hpo-35	29.037	38.1199	36.9672		chrI:10374804-10379078	hpo-35	33.6785	33.219	34.5487		chrI:10374804-10379078	hpo-35	37.7352	38.8271	40.0891		chrI:10374804-10379078	hpo-35	32.7093	40.1056	37.1088
chrI:10381072-10381873	F45H11.5	177.343	187.066	205.384		chrI:10381072-10381873	F45H11.5	220.637	160.646	171.228		chrI:10381072-10381873	F45H11.5	189.511	146.533	162.446		chrI:10381072-10381873	F45H11.5	177.715	143.182	157.397		chrI:10381072-10381873	F45H11.5	154.879	137.772	188.736
chrI:10383134-10384213	maf-1	3.47344	1.64563	3.28		chrI:10383134-10384213	maf-1	1.7092	3.23804	2.78815		chrI:10383134-10384213	maf-1	3.8642	2.34014	3.82455		chrI:10383134-10384213	maf-1	2.53205	2.79776	1.92219		chrI:10383134-10384213	maf-1	2.33852	1.68253	2.63174
chrI:10384209-10391307	mgl-2	0.876431	1.09621	1.02993		chrI:10384209-10391307	mgl-2	0.483026	1.0458	1.0201		chrI:10384209-10391307	mgl-2	1.06367	0.809792	1.01766		chrI:10384209-10391307	mgl-2	1.13176	1.62367	1.46891		chrI:10384209-10391307	mgl-2	1.00311	0.815122	1.15102
chrI:10389616-10389765	F45H11.9	0	0	0		chrI:10389616-10389765	F45H11.9	0	0	0		chrI:10389616-10389765	F45H11.9	0	0	0		chrI:10389616-10389765	F45H11.9	0	0	0		chrI:10389616-10389765	F45H11.9	0	0	0
chrI:10389818-10389951	F45H11.10	0	0	0		chrI:10389818-10389951	F45H11.10	0	0	0		chrI:10389818-10389951	F45H11.10	0	0	0		chrI:10389818-10389951	F45H11.10	0	0	0		chrI:10389818-10389951	F45H11.10	0	0	0
chrI:10398611-10398750	F25D7.7	0	0	0		chrI:10398611-10398750	F25D7.7	0	0	0		chrI:10398611-10398750	F25D7.7	0	0	0		chrI:10398611-10398750	F25D7.7	0	0	0		chrI:10398611-10398750	F25D7.7	0	0	0
chrI:10398898-10399047	F25D7.10	14.382	0	0		chrI:10398898-10399047	F25D7.10	28.3084	0	0		chrI:10398898-10399047	F25D7.10	0	0	0		chrI:10398898-10399047	F25D7.10	0	0	0		chrI:10398898-10399047	F25D7.10	24.207	0	0
chrI:10399147-10400168	cup-2	179.256	187.676	158.077		chrI:10399147-10400168	cup-2	197.948	167.286	182.943		chrI:10399147-10400168	cup-2	182.264	192.846	189.423		chrI:10399147-10400168	cup-2	171.886	173.333	173.881		chrI:10399147-10400168	cup-2	169.593	171.246	183.385
chrI:10400387-10400610	F25D7.9	0	2.60428	0		chrI:10400387-10400610	F25D7.9	0	0	0		chrI:10400387-10400610	F25D7.9	0	0	0		chrI:10400387-10400610	F25D7.9	0	0	0		chrI:10400387-10400610	F25D7.9	0	0	0
chrI:10400684-10400831	F25D7.11	0	0	0		chrI:10400684-10400831	F25D7.11	0	0	0		chrI:10400684-10400831	F25D7.11	0	0	0		chrI:10400684-10400831	F25D7.11	0	0	0		chrI:10400684-10400831	F25D7.11	0	0	0
chrI:10401061-10402450	tag-353	115.94	119.846	112.412		chrI:10401061-10402450	tag-353	93.3568	116.288	115.402		chrI:10401061-10402450	tag-353	116.672	115.266	122.663		chrI:10401061-10402450	tag-353	109.763	114.984	115.374		chrI:10401061-10402450	tag-353	115.702	118.83	115.644
chrI:10406119-10406263	F25D7.8	0	0	0		chrI:10406119-10406263	F25D7.8	0	0	0		chrI:10406119-10406263	F25D7.8	0	0	0		chrI:10406119-10406263	F25D7.8	0	0	0		chrI:10406119-10406263	F25D7.8	0	0	0
chrI:10407448-10407576	F25D7.6	0	0	0		chrI:10407448-10407576	F25D7.6	0	0	0		chrI:10407448-10407576	F25D7.6	0	0	0		chrI:10407448-10407576	F25D7.6	0	0	0		chrI:10407448-10407576	F25D7.6	0	0	0
chrI:10409349-10413837	blmp-1	8.69125	7.51149	9.78408		chrI:10409349-10413837	blmp-1	6.86066	8.94621	8.67523		chrI:10409349-10413837	blmp-1	7.11484	8.84426	7.65766		chrI:10409349-10413837	blmp-1	8.84092	8.88745	7.90885		chrI:10409349-10413837	blmp-1	9.0286	10.4593	11.6993
chrI:1041486-1048189	Y34D9A.7	44.6169	48.5952	54.1185		chrI:1041486-1048189	Y34D9A.7	41.4009	47.9007	50.1793		chrI:1041486-1048189	Y34D9A.7	45.5207	54.7395	43.2868		chrI:1041486-1048189	Y34D9A.7	51.6718	44.9222	52.9479		chrI:1041486-1048189	Y34D9A.7	50.8346	49.6848	54.2368
chrI:10418478-10421849	F25D7.4	82.957	85.2889	77.9126		chrI:10418478-10421849	F25D7.4	68.9612	84.6939	86.0584		chrI:10418478-10421849	F25D7.4	84.6372	86.8065	89.4389		chrI:10418478-10421849	F25D7.4	77.2722	75.3366	76.6625		chrI:10418478-10421849	F25D7.4	80.387	86.5968	80.8574
chrI:10422948-10429017	F25D7.5	0.0295278	0	0.0309815		chrI:10422948-10429017	F25D7.5	0	0	0		chrI:10422948-10429017	F25D7.5	0.0298634	0	0.0295569		chrI:10422948-10429017	F25D7.5	0	0	0		chrI:10422948-10429017	F25D7.5	0	0	0
chrI:10429731-10432274	Y106G6H.1	14.4508	11.9395	14.2377		chrI:10429731-10432274	Y106G6H.1	12.8343	11.7464	10.9631		chrI:10429731-10432274	Y106G6H.1	6.59457	5.93648	5.11568		chrI:10429731-10432274	Y106G6H.1	9.08442	9.40403	11.0064		chrI:10429731-10432274	Y106G6H.1	7.86038	8.45115	8.90162
chrI:10432620-10432752	Y106G6H.17	0	0	0		chrI:10432620-10432752	Y106G6H.17	0	0	0		chrI:10432620-10432752	Y106G6H.17	0	0	0		chrI:10432620-10432752	Y106G6H.17	0	0	0		chrI:10432620-10432752	Y106G6H.17	0	0	0
chrI:10433034-10435222	pab-1	1004.01	989.154	974.153		chrI:10433034-10435222	pab-1	962.553	1017.16	1001.28		chrI:10433034-10435222	pab-1	919.592	952.798	933.882		chrI:10433034-10435222	pab-1	968.127	1014.6	970.826		chrI:10433034-10435222	pab-1	916.686	967.624	962.887
chrI:10436254-10436835		2817.38	2820.4	2956.09		chrI:10436254-10436835		3371.43	2875.94	2843.6		chrI:10436254-10436835		2591.16	2703.27	2626.84		chrI:10436254-10436835		2683.91	2682.26	2752.86		chrI:10436254-10436835		2584.69	2565.49	2570.97
chrI:10436458-10436835	rpl-30	0	0	0		chrI:10436458-10436835	rpl-30	0	0	0		chrI:10436458-10436835	rpl-30	0	0	0		chrI:10436458-10436835	rpl-30	0	0	0		chrI:10436458-10436835	rpl-30	0	0	0
chrI:10436902-10437699	madf-10	5.11687	4.07274	6.01304		chrI:10436902-10437699	madf-10	6.84869	3.24366	3.28587		chrI:10436902-10437699	madf-10	2.89801	4.53082	4.50729		chrI:10436902-10437699	madf-10	4.90239	5.35796	5.66334		chrI:10436902-10437699	madf-10	5.51195	3.5692	3.96308
chrI:10438278-10443536	Y106G6H.5	43.2092	45.3108	45.3817		chrI:10438278-10443536	Y106G6H.5	44.5597	45.2608	44.5225		chrI:10438278-10443536	Y106G6H.5	43.221	45.319	44.1143		chrI:10438278-10443536	Y106G6H.5	45.7156	44.0254	43.3214		chrI:10438278-10443536	Y106G6H.5	44.1584	47.7041	49.0335
chrI:10443840-10445707	Y106G6H.6	0	0	0		chrI:10443840-10445707	Y106G6H.6	24.4214	0	18.0243		chrI:10443840-10445707	Y106G6H.6	0	20.7254	26.6408		chrI:10443840-10445707	Y106G6H.6	0	0	0		chrI:10443840-10445707	Y106G6H.6	0	0	0
chrI:10443840-10446034		115.502	111.468	107.141		chrI:10443840-10446034		84.5109	94.5605	89.8633		chrI:10443840-10446034		104.345	90.3151	89.7475		chrI:10443840-10446034		108.311	111.59	109.172		chrI:10443840-10446034		105.371	98.615	104.703
chrI:10446667-10451920	sec-8	32.3826	31.1904	34.02		chrI:10446667-10451920	sec-8	31.546	32.9462	31.3788		chrI:10446667-10451920	sec-8	33.9143	36.2297	33.4018		chrI:10446667-10451920	sec-8	34.0226	34.6729	33.5278		chrI:10446667-10451920	sec-8	31.2294	33.2832	31.0672
chrI:10452172-10452800	Y106G6H.8	90.9486	84.345	92.9899		chrI:10452172-10452800	Y106G6H.8	83.7944	94.887	93.9746		chrI:10452172-10452800	Y106G6H.8	91.5909	77.4776	88.7141		chrI:10452172-10452800	Y106G6H.8	88.2648	97.0262	85.6695		chrI:10452172-10452800	Y106G6H.8	84.6823	97.1095	85.3632
chrI:10454404-10455623	Y106G6H.9	5.40502	4.6166	5.751		chrI:10454404-10455623	Y106G6H.9	5.24446	4.68387	4.65945		chrI:10454404-10455623	Y106G6H.9	6.31336	4.46944	5.33415		chrI:10454404-10455623	Y106G6H.9	5.70803	4.13899	5.11561		chrI:10454404-10455623	Y106G6H.9	7.17543	4.72011	6.0884
chrI:10457818-10459038	Y106G6H.9	4.78883	4.03348	4.62582		chrI:10457818-10459038	Y106G6H.9	4.1893	3.82653	3.88978		chrI:10457818-10459038	Y106G6H.9	5.38139	3.73116	4.41312		chrI:10457818-10459038	Y106G6H.9	4.74958	3.97973	4.14646		chrI:10457818-10459038	Y106G6H.9	6.14117	3.97664	4.92743
chrI:10464587-10470987	duo-3	37.6018	37.7547	41.6492		chrI:10464587-10470987	duo-3	35.976	38.6424	39.9417		chrI:10464587-10470987	duo-3	42.9434	43.8529	39.547		chrI:10464587-10470987	duo-3	43.6346	41.5471	44.2947		chrI:10464587-10470987	duo-3	43.5978	43.5622	44.7771
chrI:10471501-10471918	Y106G6H.13	18.0237	16.6168	15.8444		chrI:10471501-10471918	Y106G6H.13	18.6969	20.8892	18.5734		chrI:10471501-10471918	Y106G6H.13	16.7505	15.0029	15.1158		chrI:10471501-10471918	Y106G6H.13	16.2333	18.147	18.1		chrI:10471501-10471918	Y106G6H.13	13.5284	13.214	14.3533
chrI:10472296-10473379	Y106G6H.14	51.6474	50.4216	41.2878		chrI:10472296-10473379	Y106G6H.14	54.1298	42.1028	46.2137		chrI:10472296-10473379	Y106G6H.14	50.6516	47.3417	46.3272		chrI:10472296-10473379	Y106G6H.14	50.9913	41.6457	50.906		chrI:10472296-10473379	Y106G6H.14	50.4269	50.4692	50.4443
chrI:10473590-10474425	ska-1	77.4546	82.2214	76.5833		chrI:10473590-10474425	ska-1	89.6007	74.9199	76.1584		chrI:10473590-10474425	ska-1	74.801	66.7002	68.5927		chrI:10473590-10474425	ska-1	83.491	77.7891	77.3473		chrI:10473590-10474425	ska-1	82.6639	74.4738	86.1243
chrI:10474903-10475488	Y106G6H.16	25.9463	23.4147	28.5201		chrI:10474903-10475488	Y106G6H.16	23.5897	25.8004	26.282		chrI:10474903-10475488	Y106G6H.16	28.9903	21.8806	26.714		chrI:10474903-10475488	Y106G6H.16	32.4244	23.3871	26.5684		chrI:10474903-10475488	Y106G6H.16	27.0346	22.0246	23.2994
chrI:10475663-10478086	F37D6.2	70.1679	70.2337	68.6902		chrI:10475663-10478086	F37D6.2	71.0871	70.2026	68.5499		chrI:10475663-10478086	F37D6.2	74.8973	69.8546	72.4723		chrI:10475663-10478086	F37D6.2	75.171	70.1009	68.9777		chrI:10475663-10478086	F37D6.2	68.4848	70.6518	72.1145
chrI:10479408-10484952	mus-101	33.7766	34.8307	32.2467		chrI:10479408-10484952	mus-101	34.2896	35.5724	33.4023		chrI:10479408-10484952	mus-101	36.007	37.4876	35.1806		chrI:10479408-10484952	mus-101	35.967	37.1021	36.3494		chrI:10479408-10484952	mus-101	37.414	38.5303	36.7352
chrI:10486704-10487313	F37D6.3	2.02188	3.19307	2.475		chrI:10486704-10487313	F37D6.3	3.31642	2.82729	1.01436		chrI:10486704-10487313	F37D6.3	1.36324	0.324332	2.02388		chrI:10486704-10487313	F37D6.3	1.05279	3.39286	1.59844		chrI:10486704-10487313	F37D6.3	2.26875	1.9588	1.41846
chrI:10488638-10489560	F37D6.4	2.67179	2.71249	1.6019		chrI:10488638-10489560	F37D6.4	3.19291	2.66862	1.5319		chrI:10488638-10489560	F37D6.4	0.965054	1.65311	2.48339		chrI:10488638-10489560	F37D6.4	3.77609	2.30577	3.4701		chrI:10488638-10489560	F37D6.4	4.33639	2.40354	4.65921
chrI:10491185-10491329	F37D6.10	0	0	0		chrI:10491185-10491329	F37D6.10	0	0	0		chrI:10491185-10491329	F37D6.10	0	0	0		chrI:10491185-10491329	F37D6.10	0	0	0		chrI:10491185-10491329	F37D6.10	0	0	0
chrI:10493651-10493875	F37D6.11	0	0	0		chrI:10493651-10493875	F37D6.11	0	0	0		chrI:10493651-10493875	F37D6.11	0	0	0		chrI:10493651-10493875	F37D6.11	0	0	0		chrI:10493651-10493875	F37D6.11	0	0	0
chrI:10494323-10494538	F37D6.12	0	0	0		chrI:10494323-10494538	F37D6.12	0	0	0		chrI:10494323-10494538	F37D6.12	0	0	0		chrI:10494323-10494538	F37D6.12	0	0	0		chrI:10494323-10494538	F37D6.12	0	0	0
chrI:1049605-1050641	glrx-10	215.975	230.444	239.938		chrI:1049605-1050641	glrx-10	432.252	381.528	357.838		chrI:1049605-1050641	glrx-10	374.451	416.61	355.167		chrI:1049605-1050641	glrx-10	400.69	424.856	385.966		chrI:1049605-1050641	glrx-10	400.938	420.232	390.381
chrI:10497950-10498095	F37D6.8	0	0	0		chrI:10497950-10498095	F37D6.8	0	0	0		chrI:10497950-10498095	F37D6.8	0	0	0		chrI:10497950-10498095	F37D6.8	0	0	0		chrI:10497950-10498095	F37D6.8	0	0	0
chrI:10501110-10501253	F37D6.7	0	0	0		chrI:10501110-10501253	F37D6.7	0	0	0		chrI:10501110-10501253	F37D6.7	0	0	0		chrI:10501110-10501253	F37D6.7	0	0	0		chrI:10501110-10501253	F37D6.7	0	0	0
chrI:10501729-10505435	tag-68	2.54218	1.57502	1.53885		chrI:10501729-10505435	tag-68	1.44341	1.0938	1.96214		chrI:10501729-10505435	tag-68	0.988875	1.5998	1.46809		chrI:10501729-10505435	tag-68	2.03647	1.47668	1.54598		chrI:10501729-10505435	tag-68	1.64571	1.79978	1.81091
chrI:10506405-10506627	F59C6.17	0	0	0		chrI:10506405-10506627	F59C6.17	0	0	0		chrI:10506405-10506627	F59C6.17	0	0	0		chrI:10506405-10506627	F59C6.17	0	0	2.20824		chrI:10506405-10506627	F59C6.17	0	0	0
chrI:10507081-10509804	che-13	0.933477	1.00047	0.833037		chrI:10507081-10509804	che-13	1.68979	1.10763	1.04561		chrI:10507081-10509804	che-13	0.800649	0.383405	1.18986		chrI:10507081-10509804	che-13	1.37544	0.546211	1.3571		chrI:10507081-10509804	che-13	1.12152	0	0.41674
chrI:10507081-10515495		0.782363	0.374367	1.24066		chrI:10507081-10515495		0	0.735936	0.802592		chrI:10507081-10515495		0.399613	0.378181	0		chrI:10507081-10515495		0	1.18099	0.312122		chrI:10507081-10515495		0.98858	1.43329	1.01732
chrI:10509080-10513285	F59C6.8	0.531163	0.575206	1.03501		chrI:10509080-10513285	F59C6.8	0.896139	0.990331	0.913646		chrI:10509080-10513285	F59C6.8	0.920915	0.584258	1.13933		chrI:10509080-10513285	F59C6.8	1.34337	0.840397	0.899832		chrI:10509080-10513285	F59C6.8	1.02174	0.882155	1.02209
chrI:1050926-1052165	Y34D9A.8	10.8669	15.0608	9.90377		chrI:1050926-1052165	Y34D9A.8	14.3644	12.4528	10.0006		chrI:1050926-1052165	Y34D9A.8	12.4043	11.3001	16.4422		chrI:1050926-1052165	Y34D9A.8	8.36927	11.193	12.9407		chrI:1050926-1052165	Y34D9A.8	10.9227	9.37317	14.6044
chrI:1050926-1053648		3.36622	3.23537	2.07544		chrI:1050926-1053648		3.14261	3.60451	5.42069		chrI:1050926-1053648		2.00957	4.2707	2.81872		chrI:1050926-1053648		7.6861	1.07241	4.45148		chrI:1050926-1053648		3.6879	5.3877	1.42763
chrI:10514182-10514353	F59C6.16	8070.39	8244.43	9088.3		chrI:10514182-10514353	F59C6.16	8662.48	6507.74	6707.73		chrI:10514182-10514353	F59C6.16	7138.89	5505.38	5523.2		chrI:10514182-10514353	F59C6.16	8047.85	7138.31	7746.07		chrI:10514182-10514353	F59C6.16	6549.48	5782.89	6951.39
chrI:10516090-10516417	F59C6.18	1.68796	3.19886	0.885531		chrI:10516090-10516417	F59C6.18	4.98365	4.72069	7.62151		chrI:10516090-10516417	F59C6.18	5.975	12.1845	5.06888		chrI:10516090-10516417	F59C6.18	9.66807	11.0468	10.6756		chrI:10516090-10516417	F59C6.18	6.39242	0.817646	2.13154
chrI:10516862-10516939	F59C6.19	0	0	0		chrI:10516862-10516939	F59C6.19	0	0	0		chrI:10516862-10516939	F59C6.19	6580.34	0	0		chrI:10516862-10516939	F59C6.19	0	0	0		chrI:10516862-10516939	F59C6.19	0	0	0
chrI:10516966-10517139	F59C6.15	0	7.01938	0		chrI:10516966-10517139	F59C6.15	7.29054	0	0		chrI:10516966-10517139	F59C6.15	0	0	0		chrI:10516966-10517139	F59C6.15	0	0	0		chrI:10516966-10517139	F59C6.15	6.23429	0	0
chrI:10517357-10517842	nlp-4	1.78605	1.26928	1.40549		chrI:10517357-10517842	nlp-4	1.31832	4.57878	3.13617		chrI:10517357-10517842	nlp-4	3.16112	2.14876	1.78782		chrI:10517357-10517842	nlp-4	0.929993	3.59655	2.118		chrI:10517357-10517842	nlp-4	3.00618	1.29775	1.87951
chrI:10518369-10519150	exos-3	97.2105	101.894	100.191		chrI:10518369-10519150	exos-3	101.808	90.8229	94.3024		chrI:10518369-10519150	exos-3	107.886	101.013	100.536		chrI:10518369-10519150	exos-3	106.61	94.6276	96.5747		chrI:10518369-10519150	exos-3	104.796	90.6354	98.6761
chrI:10519349-10520602	F59C6.5	325.485	324.673	333.343		chrI:10519349-10520602	F59C6.5	380.39	307.219	317.001		chrI:10519349-10520602	F59C6.5	305.032	313.778	294.111		chrI:10519349-10520602	F59C6.5	312.799	327.356	320.389		chrI:10519349-10520602	F59C6.5	297.44	311.388	318.838
chrI:10520859-10521953	F59C6.12	7.45404	7.37018	8.50111		chrI:10520859-10521953	F59C6.12	13.0771	9.97011	7.15406		chrI:10520859-10521953	F59C6.12	7.53875	6.86232	10.7055		chrI:10520859-10521953	F59C6.12	11.8126	8.81026	10.5048		chrI:10520859-10521953	F59C6.12	9.00054	9.73328	11.1863
chrI:10522140-10523894	dhhc-12	0.561112	0.398762	0.588737		chrI:10522140-10523894	dhhc-12	0.552222	0.392314	0.56301		chrI:10522140-10523894	dhhc-12	0.283745	0	0.140417		chrI:10522140-10523894	dhhc-12	0.730424	0.423714	1.88529		chrI:10522140-10523894	dhhc-12	0.826378	0.271803	0.708569
chrI:10524447-10525475	F59C6.3	0.485615	2.07065	0.509523		chrI:10524447-10525475	F59C6.3	0.955842	0	0.487257		chrI:10524447-10525475	F59C6.3	0.245567	0.70108	0.486094		chrI:10524447-10525475	F59C6.3	1.01143	1.22234	1.72761		chrI:10524447-10525475	F59C6.3	0.40868	0.705695	0.20441
chrI:10526598-10530024		4.79799	5.42388	6.00591		chrI:10526598-10530024		2.50208	5.92908	6.7007		chrI:10526598-10530024		2.57296	5.50924	3.18319		chrI:10526598-10530024		6.29221	2.38921	3.73345		chrI:10526598-10530024		5.62011	2.77275	2.40945
chrI:10527320-10530024	F59C6.14	4.82852	0	0		chrI:10527320-10530024	F59C6.14	4.31722	0	0		chrI:10527320-10530024	F59C6.14	0	0	0		chrI:10527320-10530024	F59C6.14	0	3.69706	2.75339		chrI:10527320-10530024	F59C6.14	0	0	0
chrI:10532787-10534289	F59C6.11	12.9635	11.3624	14.2819		chrI:10532787-10534289	F59C6.11	13.715	12.9914	13.6578		chrI:10532787-10534289	F59C6.11	8.1943	7.79809	6.81258		chrI:10532787-10534289	F59C6.11	15.1877	13.7049	15.1167		chrI:10532787-10534289	F59C6.11	8.7278	8.47737	10.095
chrI:10536272-10538036	tli-1	32.0301	36.7881	30.3482		chrI:10536272-10538036	tli-1	39.5466	32.2119	35.8392		chrI:10536272-10538036	tli-1	43.5848	37.9276	43.1376		chrI:10536272-10538036	tli-1	33.1538	31.6629	31.7676		chrI:10536272-10538036	tli-1	31.2032	31.783	30.7237
chrI:10543014-10546174	snx-27	20.2821	21.2977	18.6293		chrI:10543014-10546174	snx-27	19.1755	18.9076	18.349		chrI:10543014-10546174	snx-27	20.5126	20.9289	18.9043		chrI:10543014-10546174	snx-27	20.0829	20.8226	22.0802		chrI:10543014-10546174	snx-27	22.3294	20.1003	23.0089
chrI:1054364-1066872	vps-4	91.939	87.4722	79.257		chrI:1054364-1066872	vps-4	92.3271	91.4745	91.1216		chrI:1054364-1066872	vps-4	85.7803	88.3978	87.7144		chrI:1054364-1066872	vps-4	95.0616	91.4358	90.7626		chrI:1054364-1066872	vps-4	93.3842	92.3391	88.288
chrI:10547979-10549865	F25H2.3	0.136878	0	0		chrI:10547979-10549865	F25H2.3	0	0	0		chrI:10547979-10549865	F25H2.3	0.138434	0	0.137013		chrI:10547979-10549865	F25H2.3	0.142544	0.275629	0.216423		chrI:10547979-10549865	F25H2.3	0.230385	0	0.230465
chrI:10551967-10552914	F25H2.4	170.813	177.083	163.614		chrI:10551967-10552914	F25H2.4	182.486	169.638	173.257		chrI:10551967-10552914	F25H2.4	157.978	158.776	170.45		chrI:10551967-10552914	F25H2.4	145.931	169.307	161.712		chrI:10551967-10552914	F25H2.4	163.201	154.417	169.967
chrI:10553182-10553783	ndk-1	3163.9	3278.58	2965.2		chrI:10553182-10553783	ndk-1	3692.35	2982.35	2910.02		chrI:10553182-10553783	ndk-1	2999.23	2973.78	3156.59		chrI:10553182-10553783	ndk-1	2892.97	2943.86	2782.62		chrI:10553182-10553783	ndk-1	2796.2	2852.81	2808.64
chrI:10554625-10557620	F25H2.6	50.9056	52.8175	53.5528		chrI:10554625-10557620	F25H2.6	55.1222	54.5302	54.6492		chrI:10554625-10557620	F25H2.6	53.4539	55.5231	55.3254		chrI:10554625-10557620	F25H2.6	52.1735	53.891	56.3847		chrI:10554625-10557620	F25H2.6	56.5181	56.9947	54.3892
chrI:10558355-10559778	F25H2.7	19.5693	19.8291	18.7524		chrI:10558355-10559778	F25H2.7	20.8178	16.4504	20.9975		chrI:10558355-10559778	F25H2.7	19.3341	19.0525	17.6637		chrI:10558355-10559778	F25H2.7	21.4395	17.9948	19.4057		chrI:10558355-10559778	F25H2.7	20.5624	18.5204	20.1886
chrI:10562978-10564342	ubc-25	212.315	207.026	204.465		chrI:10562978-10564342	ubc-25	193.877	206.355	199.586		chrI:10562978-10564342	ubc-25	213.653	204.346	213.909		chrI:10562978-10564342	ubc-25	220.55	213.661	217.381		chrI:10562978-10564342	ubc-25	212.427	198.89	206.769
chrI:10565254-10565432	F25H2.15	6.57464	0	0		chrI:10565254-10565432	F25H2.15	6.47047	0	0		chrI:10565254-10565432	F25H2.15	0	0	0		chrI:10565254-10565432	F25H2.15	0	0	0		chrI:10565254-10565432	F25H2.15	11.0661	0	0
chrI:10566344-10567187	pas-5	306.286	301.309	275.23		chrI:10566344-10567187	pas-5	337.093	284.473	304.293		chrI:10566344-10567187	pas-5	244.111	240.481	241.04		chrI:10566344-10567187	pas-5	290.075	300.592	282.274		chrI:10566344-10567187	pas-5	290.637	285.76	288.831
chrI:10567922-10568952	rla-0	3189.47	3192.91	3037.61		chrI:10567922-10568952	rla-0	3417.71	2940.5	2941.02		chrI:10567922-10568952	rla-0	2726.06	2757.62	2887.77		chrI:10567922-10568952	rla-0	2766.58	2854.79	2721.57		chrI:10567922-10568952	rla-0	2613.09	2634.51	2644.33
chrI:10569074-10569206	F25H2.16	0	0	0		chrI:10569074-10569206	F25H2.16	0	0	0		chrI:10569074-10569206	F25H2.16	0	0	0		chrI:10569074-10569206	F25H2.16	0	0	0		chrI:10569074-10569206	F25H2.16	0	0	0
chrI:10569122-10569923	tct-1	2197.39	2190.25	2137.84		chrI:10569122-10569923	tct-1	2482.26	2016.47	2134.44		chrI:10569122-10569923	tct-1	2055.51	1927.15	2125.12		chrI:10569122-10569923	tct-1	2015.9	2083.6	2042.07		chrI:10569122-10569923	tct-1	1920.96	1962.58	1906.67
chrI:10569175-10569401	F25H2.14	0	0	0		chrI:10569175-10569401	F25H2.14	0	0	0		chrI:10569175-10569401	F25H2.14	0	0	0		chrI:10569175-10569401	F25H2.14	0	0	0		chrI:10569175-10569401	F25H2.14	0	0	0
chrI:10570071-10571893		6.33637	12.3655	13.0453		chrI:10570071-10571893		11.7067	8.75263	9.87231		chrI:10570071-10571893		15.2812	12.3849	8.53726		chrI:10570071-10571893		5.65897	13.7272	10.0379		chrI:10570071-10571893		9.35405	8.88151	13.7587
chrI:10570178-10571893	F25H2.12	10.3431	8.31906	5.33207		chrI:10570178-10571893	F25H2.12	7.91858	9.31095	8.70026		chrI:10570178-10571893	F25H2.12	3.90857	3.11331	8.84708		chrI:10570178-10571893	F25H2.12	13.3266	4.88596	9.48337		chrI:10570178-10571893	F25H2.12	8.56955	10.7078	2.79964
chrI:10572018-10577003	rtel-1	21.6732	21.4038	24.7377		chrI:10572018-10577003	rtel-1	23.0953	25.4944	23.1057		chrI:10572018-10577003	rtel-1	24.8446	24.3481	25.1028		chrI:10572018-10577003	rtel-1	24.5911	27.3875	26.3091		chrI:10572018-10577003	rtel-1	25.1102	25.6788	28.201
chrI:10579407-10580690	F29C6.1	26.4965	12.1939	15.5405		chrI:10579407-10580690	F29C6.1	12.9039	11.544	8.28338		chrI:10579407-10580690	F29C6.1	13.7518	12.1521	23.9178		chrI:10579407-10580690	F29C6.1	13.4015	11.2456	11.3254		chrI:10579407-10580690	F29C6.1	37.3107	17.6424	13.4911
chrI:10581678-10582597	hsp-12.1	27.2106	28.9087	39.7973		chrI:10581678-10582597	hsp-12.1	38.3919	32.2846	47.1591		chrI:10581678-10582597	hsp-12.1	24.9495	25.3956	23.1106		chrI:10581678-10582597	hsp-12.1	25.7609	32.1541	20.7215		chrI:10581678-10582597	hsp-12.1	44.4115	36.7465	30.5434
chrI:10581794-10581815	21ur-14367	0	0	0		chrI:10581794-10581815	21ur-14367	0	0	0		chrI:10581794-10581815	21ur-14367	0	0	0		chrI:10581794-10581815	21ur-14367	0	0	0		chrI:10581794-10581815	21ur-14367	0	0	0
chrI:10588290-10590069		67.6887	74.4314	71.996		chrI:10588290-10590069		56.4351	68.6139	68.643		chrI:10588290-10590069		83.5589	75.5004	71.5297		chrI:10588290-10590069		64.0636	64.4767	70.7343		chrI:10588290-10590069		71.7864	78.5622	67.8622
chrI:10589105-10590069	lst-1	46.5999	36.079	31.2767		chrI:10589105-10590069	lst-1	60.2868	43.535	35.8668		chrI:10589105-10590069	lst-1	28.8686	37.8353	49.3768		chrI:10589105-10590069	lst-1	46.6153	46.8159	39.1277		chrI:10589105-10590069	lst-1	44.5074	37.7378	48.2482
chrI:10590801-10593829	set-18	8.382	7.27433	10.6029		chrI:10590801-10593829	set-18	12.4123	12.8528	12.3404		chrI:10590801-10593829	set-18	11.4087	12.3649	10.429		chrI:10590801-10593829	set-18	10.6869	13.5661	11.7668		chrI:10590801-10593829	set-18	12.2622	15.3302	14.4427
chrI:10594515-10595476	T22A3.12	0.588171	1.11465	0.617129		chrI:10594515-10595476	T22A3.12	0.578853	0.822465	1.4754		chrI:10594515-10595476	T22A3.12	0.594856	0.849141	1.1775		chrI:10594515-10595476	T22A3.12	0.306259	1.18439	0.232495		chrI:10594515-10595476	T22A3.12	0.742482	1.13964	0.742739
chrI:10595539-10598446	T22A3.6	0.0801903	0.455907	0.336553		chrI:10595539-10598446	T22A3.6	0.15784	0.0747557	0.241385		chrI:10595539-10598446	T22A3.6	0.0811017	0.0771803	0		chrI:10595539-10598446	T22A3.6	0.0835097	0.242217	0.126792		chrI:10595539-10598446	T22A3.6	0.0674859	0.155377	0
chrI:10598698-10606337	pash-1	34.4692	35.4202	34.2199		chrI:10598698-10606337	pash-1	30.064	36.7299	32.7481		chrI:10598698-10606337	pash-1	37.1882	39.0963	35.1613		chrI:10598698-10606337	pash-1	37.6566	37.1401	37.1814		chrI:10598698-10606337	pash-1	36.5173	36.3737	36.7473
chrI:10608481-10621302	lam-3	8.82428	9.70565	13.8646		chrI:10608481-10621302	lam-3	8.83838	11.2148	11.219		chrI:10608481-10621302	lam-3	10.2915	9.61112	8.66528		chrI:10608481-10621302	lam-3	12.2954	12.3598	11.8154		chrI:10608481-10621302	lam-3	16.8266	13.2238	16.6725
chrI:10623166-10624054	mafr-1	65.4457	62.1951	57.1896		chrI:10623166-10624054	mafr-1	65.9199	61.9049	65.6671		chrI:10623166-10624054	mafr-1	52.4081	58.0017	62.2444		chrI:10623166-10624054	mafr-1	54.164	62.8017	59.174		chrI:10623166-10624054	mafr-1	59.4382	66.9365	59.9434
chrI:10624459-10625263	C43H8.1	38.3657	41.1759	40.2546		chrI:10624459-10625263	C43H8.1	34.6756	34.6708	40.4595		chrI:10624459-10625263	C43H8.1	41.5733	35.4184	34.8767		chrI:10624459-10625263	C43H8.1	42.4	32.3216	41.7822		chrI:10624459-10625263	C43H8.1	43.8187	41.3407	40.5381
chrI:1062449-1064921	npr-23	1.4472	0.37399	1.24237		chrI:1062449-1064921	npr-23	0.647396	0.367942	1.05607		chrI:1062449-1064921	npr-23	0.931412	0.633126	0.921855		chrI:1062449-1064921	npr-23	0.822058	1.05971	0.728071		chrI:1062449-1064921	npr-23	0.996482	1.27459	0.996826
chrI:10625383-10628212	B0511.6	150.415	147.86	138.009		chrI:10625383-10628212	B0511.6	159.953	143.41	143.489		chrI:10625383-10628212	B0511.6	135.983	133.042	139.937		chrI:10625383-10628212	B0511.6	152.709	144.055	145.84		chrI:10625383-10628212	B0511.6	132.942	139.579	138.746
chrI:10628805-10631546	cutl-14	1.34494	1.593	0.881971		chrI:10628805-10631546	cutl-14	1.81999	3.2912	1.68686		chrI:10628805-10631546	cutl-14	1.02017	0.809035	2.0194		chrI:10628805-10631546	cutl-14	2.27599	2.53902	1.46199		chrI:10628805-10631546	cutl-14	0.99038	1.62872	1.55685
chrI:10631734-10633136	B0511.7	76.749	80.1472	78.2441		chrI:10631734-10633136	B0511.7	83.3861	79.6626	75.4072		chrI:10631734-10633136	B0511.7	81.2895	82.386	69.1277		chrI:10631734-10633136	B0511.7	77.8107	74.0604	75.1274		chrI:10631734-10633136	B0511.7	76.6774	81.101	79.7574
chrI:10633507-10635995		35.9497	30.7534	32.4564		chrI:10633507-10635995		33.2853	27.9033	28.7005		chrI:10633507-10635995		29.3895	30.8357	29.8865		chrI:10633507-10635995		29.626	28.5321	32.7354		chrI:10633507-10635995		30.2401	28.699	30.4427
chrI:10634611-10635995	B0511.13	5.40925	5.10261	5.62237		chrI:10634611-10635995	B0511.13	8.23006	5.9214	6.54565		chrI:10634611-10635995	B0511.13	8.87226	0	4.97116		chrI:10634611-10635995	B0511.13	6.53349	6.00448	5.20579		chrI:10634611-10635995	B0511.13	4.95568	4.55984	4.70113
chrI:10636280-10636430	B0511.16	0	13.2088	0		chrI:10636280-10636430	B0511.16	0	12.9952	27.9741		chrI:10636280-10636430	B0511.16	0	26.8333	13.9537		chrI:10636280-10636430	B0511.16	14.5169	42.1059	11.0205		chrI:10636280-10636430	B0511.16	23.4629	13.505	35.2064
chrI:10636787-10638945	mrps-30	64.7051	64.7726	63.3542		chrI:10636787-10638945	mrps-30	67.2747	66.7828	66.5695		chrI:10636787-10638945	mrps-30	63.4803	59.2629	60.6649		chrI:10636787-10638945	mrps-30	65.0546	63.6467	60.0527		chrI:10636787-10638945	mrps-30	61.9194	63.5528	65.0786
chrI:10639375-10640216		112.084	116.774	117.031		chrI:10639375-10640216		133.334	110.575	120.652		chrI:10639375-10640216		121.062	124.111	106.476		chrI:10639375-10640216		117.857	125.177	127.969		chrI:10639375-10640216		123.632	111.486	115.659
chrI:10639479-10640216	cdc-26	0	0	0		chrI:10639479-10640216	cdc-26	0	0	0		chrI:10639479-10640216	cdc-26	0	0	0		chrI:10639479-10640216	cdc-26	0	0	0		chrI:10639479-10640216	cdc-26	0	0	0
chrI:10640796-10642264	eif-3.E	131.791	127.44	131.531		chrI:10640796-10642264	eif-3.E	124.107	133.807	126.438		chrI:10640796-10642264	eif-3.E	117.641	123.614	129.215		chrI:10640796-10642264	eif-3.E	126.181	124.716	123.053		chrI:10640796-10642264	eif-3.E	121.579	122.351	120.836
chrI:10643017-10643694	B0511.17	0	0	0		chrI:10643017-10643694	B0511.17	0	0	0		chrI:10643017-10643694	B0511.17	0	0	0		chrI:10643017-10643694	B0511.17	0	0	0		chrI:10643017-10643694	B0511.17	0	0	0
chrI:10644272-10645561	tag-344	0.794473	0.430174	0.714503		chrI:10644272-10645561	tag-344	0.55849	0.846435	0.22776		chrI:10644272-10645561	tag-344	0.459144	0.436944	0.113608		chrI:10644272-10645561	tag-344	0.590971	0.685637	0.26918		chrI:10644272-10645561	tag-344	0.764121	0.43982	0.382192
chrI:10647193-10647766	fbxa-125	1.62044	0	0.340044		chrI:10647193-10647766	fbxa-125	0	0.604249	1.62592		chrI:10647193-10647766	fbxa-125	0	0.623847	0.648817		chrI:10647193-10647766	fbxa-125	0.675008	0	0.512429		chrI:10647193-10647766	fbxa-125	0.272744	0.627953	0.545676
chrI:10648627-10654168	B0511.11	1.09184	2.58643	2.00478		chrI:10648627-10654168	B0511.11	2.41771	2.60822	2.53341		chrI:10648627-10654168	B0511.11	2.07046	2.49578	2.32244		chrI:10648627-10654168	B0511.11	2.98471	2.19861	2.21188		chrI:10648627-10654168	B0511.11	1.608	2.64442	2.35539
chrI:10651018-10653032	B0511.2	1.69613	1.88842	2.18005		chrI:10651018-10653032	B0511.2	2.33696	1.81836	1.70186		chrI:10651018-10653032	B0511.2	1.88695	2.05418	2.02321		chrI:10651018-10653032	B0511.2	2.09017	2.13467	2.27954		chrI:10651018-10653032	B0511.2	1.96269	2.32788	1.64209
chrI:10654442-10666866	B0511.12	24.6113	30.6511	34.7522		chrI:10654442-10666866	B0511.12	21.5542	30.5821	30.639		chrI:10654442-10666866	B0511.12	36.111	34.8185	34.3737		chrI:10654442-10666866	B0511.12	34.3102	35.763	35.2517		chrI:10654442-10666866	B0511.12	37.1649	36.3933	37.4231
chrI:10661804-10661896	B0511.18	0	0	0		chrI:10661804-10661896	B0511.18	0	0	0		chrI:10661804-10661896	B0511.18	0	0	0		chrI:10661804-10661896	B0511.18	0	0	0		chrI:10661804-10661896	B0511.18	0	0	0
chrI:10667947-10670959	fkb-7	18.602	16.2111	16.0987		chrI:10667947-10670959	fkb-7	20.7126	17.0882	19.2099		chrI:10667947-10670959	fkb-7	24.8557	23.1312	25.1443		chrI:10667947-10670959	fkb-7	18.9478	16.8154	17.9265		chrI:10667947-10670959	fkb-7	19.5401	19.074	20.8042
chrI:10669856-10670006	B0511.15	0	0	0		chrI:10669856-10670006	B0511.15	0	0	0		chrI:10669856-10670006	B0511.15	0	0	0		chrI:10669856-10670006	B0511.15	0	0	0		chrI:10669856-10670006	B0511.15	0	0	0
chrI:10671533-10672578	C34B2.4	1.08281	0	0.56806		chrI:10671533-10672578	C34B2.4	0	0	0		chrI:10671533-10672578	C34B2.4	0	0	0		chrI:10671533-10672578	C34B2.4	0.563816	0	0		chrI:10671533-10672578	C34B2.4	0	0	0
chrI:10672801-10674813	C34B2.3	0.599615	0.227267	0.754963		chrI:10672801-10674813	C34B2.3	0.826161	0.335387	0.601643		chrI:10672801-10674813	C34B2.3	0.121286	0.230843	0.120041		chrI:10672801-10674813	C34B2.3	0.249774	0.362231	0.474037		chrI:10672801-10674813	C34B2.3	0.201848	0.697088	0.605752
chrI:10674271-10674403	C34B2.13	0	0	0		chrI:10674271-10674403	C34B2.13	0	0	0		chrI:10674271-10674403	C34B2.13	0	0	0		chrI:10674271-10674403	C34B2.13	0	0	0		chrI:10674271-10674403	C34B2.13	0	0	0
chrI:10674469-10674611	C34B2.12	0	0	0		chrI:10674469-10674611	C34B2.12	0	0	0		chrI:10674469-10674611	C34B2.12	18.2973	0	0		chrI:10674469-10674611	C34B2.12	0	0	0		chrI:10674469-10674611	C34B2.12	0	0	0
chrI:10675266-10676792	C34B2.5	83.1503	90.8394	83.3951		chrI:10675266-10676792	C34B2.5	89.7756	73.6394	81.2231		chrI:10675266-10676792	C34B2.5	86.0741	80.0292	78.826		chrI:10675266-10676792	C34B2.5	85.0642	86.6741	78.69		chrI:10675266-10676792	C34B2.5	88.5003	86.4792	90.7956
chrI:10677051-10682361	C34B2.6	46.7788	42.7956	47.0335		chrI:10677051-10682361	C34B2.6	42.195	48.4034	46.8993		chrI:10677051-10682361	C34B2.6	44.121	44.9867	42.879		chrI:10677051-10682361	C34B2.6	47.034	46.3807	46.6874		chrI:10677051-10682361	C34B2.6	49.1938	51.2842	47.4724
chrI:10682610-10683029	C34B2.10	213.253	239.043	185.667		chrI:10682610-10683029	C34B2.10	235.774	167.5	193.032		chrI:10682610-10683029	C34B2.10	214.759	179.046	212.555		chrI:10682610-10683029	C34B2.10	157.819	177.252	183.657		chrI:10682610-10683029	C34B2.10	191.687	184.621	184.877
chrI:10683366-10685572	sdha-2	83.6515	81.3427	79.87		chrI:10683366-10685572	sdha-2	83.6098	79.1982	79.6515		chrI:10683366-10685572	sdha-2	81.1246	81.3674	83.4967		chrI:10683366-10685572	sdha-2	79.6437	82.1944	76.5841		chrI:10683366-10685572	sdha-2	73.7415	74.379	73.5673
chrI:10686029-10687042	C34B2.8	233.599	244.828	215.632		chrI:10686029-10687042	C34B2.8	230.874	218.692	208.862		chrI:10686029-10687042	C34B2.8	215.202	216.244	231.515		chrI:10686029-10687042	C34B2.8	203.699	235.53	196.17		chrI:10686029-10687042	C34B2.8	215.221	233.993	212.235
chrI:10687358-10687911	kbp-5	176.885	193.894	206.69		chrI:10687358-10687911	kbp-5	211.404	180.794	179.526		chrI:10687358-10687911	kbp-5	213.645	188.617	182.664		chrI:10687358-10687911	kbp-5	190.303	199.877	202.013		chrI:10687358-10687911	kbp-5	205.193	175.558	185.123
chrI:10688320-10689461	tag-272	0	0	0		chrI:10688320-10689461	tag-272	0	0	1.50597		chrI:10688320-10689461	tag-272	0	0	0		chrI:10688320-10689461	tag-272	0	0	0		chrI:10688320-10689461	tag-272	0	0	1.26354
chrI:10688320-10690759		0	0	2.58455		chrI:10688320-10690759		1.21212	3.4445	0		chrI:10688320-10690759		0	0	1.23285		chrI:10688320-10690759		0	1.24006	1.94739		chrI:10688320-10690759		2.07302	0	2.07374
chrI:1068989-1074346	gsa-1	13.6829	11.202	15.6199		chrI:1068989-1074346	gsa-1	9.58786	17.5517	14.1685		chrI:1068989-1074346	gsa-1	16.6061	13.9068	10.0805		chrI:1068989-1074346	gsa-1	13.4513	11.5723	14.8846		chrI:1068989-1074346	gsa-1	15.2921	16.5434	19.4442
chrI:10691366-10696489	C34B2.11	11.5361	7.00708	6.82792		chrI:10691366-10696489	C34B2.11	7.85999	7.99677	5.04556		chrI:10691366-10696489	C34B2.11	8.37645	6.26327	8.88268		chrI:10691366-10696489	C34B2.11	5.08268	9.8281	9.35393		chrI:10691366-10696489	C34B2.11	6.22336	8.88361	8.71571
chrI:10699668-10703789	C34B2.9	2.81291	3.33172	2.21355		chrI:10699668-10703789	C34B2.9	2.07626	1.9667	1.88161		chrI:10699668-10703789	C34B2.9	1.89658	2.2561	2.11176		chrI:10699668-10703789	C34B2.9	3.17346	2.36013	4.07696		chrI:10699668-10703789	C34B2.9	1.97272	2.49805	3.9468
chrI:10708821-10710326	B0205.10	3.68166	2.49183	3.77094		chrI:10708821-10710326	B0205.10	2.50182	3.92245	2.55069		chrI:10708821-10710326	B0205.10	3.10292	3.37472	2.54461		chrI:10708821-10710326	B0205.10	3.65148	3.53033	3.39571		chrI:10708821-10710326	B0205.10	3.09838	3.9914	3.46843
chrI:10713765-10716973	B0205.1	25.676	9.11799	18.3556		chrI:10713765-10716973	B0205.1	30.8192	28.3036	20.5064		chrI:10713765-10716973	B0205.1	27.4196	19.1096	34.3579		chrI:10713765-10716973	B0205.1	22.7614	19.7709	12.3659		chrI:10713765-10716973	B0205.1	23.8012	28.6738	17.1668
chrI:10713765-10717824		11.1331	22.1612	15.3767		chrI:10713765-10717824		6.40053	8.88037	15.1274		chrI:10713765-10717824		8.79779	17.1713	0		chrI:10713765-10717824		16.3632	18.0235	23.0931		chrI:10713765-10717824		10.5871	9.7959	19.7287
chrI:10720814-10723264	B0205.9	47.0018	47.0994	47.0916		chrI:10720814-10723264	B0205.9	52.9475	48.9272	50.0946		chrI:10720814-10723264	B0205.9	44.7267	46.7853	51.6579		chrI:10720814-10723264	B0205.9	50.6221	48.6482	47.4446		chrI:10720814-10723264	B0205.9	49.0905	52.4754	48.6767
chrI:10724149-10726125	srz-85	0	0	0		chrI:10724149-10726125	srz-85	0	0.131863	0		chrI:10724149-10726125	srz-85	0	0.408419	0.141589		chrI:10724149-10726125	srz-85	0	0.142417	0.111825		chrI:10724149-10726125	srz-85	0	0.137036	0.119081
chrI:10724467-10724575	B0205.15	0	0	0		chrI:10724467-10724575	B0205.15	0	78.9116	0		chrI:10724467-10724575	B0205.15	0	0	0		chrI:10724467-10724575	B0205.15	0	0	0		chrI:10724467-10724575	B0205.15	0	0	0
chrI:10726906-10727318	B0205.14	0	9.62563	5.32927		chrI:10726906-10727318	B0205.14	7.49811	4.73498	0		chrI:10726906-10727318	B0205.14	35.9586	53.7741	30.5053		chrI:10726906-10727318	B0205.14	10.5789	7.67094	10.0387		chrI:10726906-10727318	B0205.14	10.6863	12.3018	21.38
chrI:10727810-10728711	B0205.13	3.18931	8.05877	2.23089		chrI:10727810-10728711	B0205.13	29.2953	23.7853	26.6675		chrI:10727810-10728711	B0205.13	92.466	76.7399	91.5172		chrI:10727810-10728711	B0205.13	50.9271	42.8151	47.0656		chrI:10727810-10728711	B0205.13	48.3126	40.1674	48.3293
chrI:10729013-10730207	B0205.8	81.2433	102.436	90.7427		chrI:10729013-10730207	B0205.8	82.5353	97.7256	101.24		chrI:10729013-10730207	B0205.8	86.1425	80.7161	70.8302		chrI:10729013-10730207	B0205.8	87.3355	85.0976	78.2137		chrI:10729013-10730207	B0205.8	81.0539	97.7508	82.1851
chrI:10730463-10730666	B0205.12	572.424	518.295	680.687		chrI:10730463-10730666	B0205.12	525.798	521.772	370.144		chrI:10730463-10730666	B0205.12	643.256	550.938	496.591		chrI:10730463-10730666	B0205.12	463.649	486.688	432.428		chrI:10730463-10730666	B0205.12	481.736	542.241	342.686
chrI:10730916-10732380	rpn-10	183.98	171.323	162.935		chrI:10730916-10732380	rpn-10	189.475	177.429	198.444		chrI:10730916-10732380	rpn-10	135.571	144.996	142.612		chrI:10730916-10732380	rpn-10	182.314	182.903	178.071		chrI:10730916-10732380	rpn-10	166.956	178.712	173.488
chrI:10732626-10733647	mrpl-9	101.056	100.242	88.3883		chrI:10732626-10733647	mrpl-9	112.791	102.578	104.019		chrI:10732626-10733647	mrpl-9	78.2635	75.7364	84.1606		chrI:10732626-10733647	mrpl-9	105.58	118.678	112.417		chrI:10732626-10733647	mrpl-9	98.2359	93.1584	99.0944
chrI:10734027-10736229	kin-3	323.56	299.211	281.201		chrI:10734027-10736229	kin-3	290.067	291.664	302.964		chrI:10734027-10736229	kin-3	253.773	261.19	264.78		chrI:10734027-10736229	kin-3	293.745	294.53	302.839		chrI:10734027-10736229	kin-3	265.648	287.455	284.623
chrI:10734131-10734245	B0205.16	0	0	0		chrI:10734131-10734245	B0205.16	0	0	0		chrI:10734131-10734245	B0205.16	0	0	0		chrI:10734131-10734245	B0205.16	0	0	0		chrI:10734131-10734245	B0205.16	0	0	50.2518
chrI:10736737-10739763	B0205.6	50.0054	46.822	49.7767		chrI:10736737-10739763	B0205.6	55.2313	50.4782	49.6797		chrI:10736737-10739763	B0205.6	46.3842	43.0023	41.3668		chrI:10736737-10739763	B0205.6	48.1723	49.4538	46.6284		chrI:10736737-10739763	B0205.6	43.4942	44.1453	47.1627
chrI:10740285-10740579	B0205.5	0	17.7438	0		chrI:10740285-10740579	B0205.5	0	0	0		chrI:10740285-10740579	B0205.5	0	0	18.7444		chrI:10740285-10740579	B0205.5	0	0	0		chrI:10740285-10740579	B0205.5	0	0	0
chrI:10741425-10744338	B0205.4	0.820071	1.06846	1.936		chrI:10741425-10744338	B0205.4	0.807079	1.52899	2.05711		chrI:10741425-10744338	B0205.4	0.933066	1.38126	1.64176		chrI:10741425-10744338	B0205.4	1.81479	1.13531	1.13457		chrI:10741425-10744338	B0205.4	1.29403	1.58897	0.949282
chrI:10750018-10750282	H36N01.4	0	0	0		chrI:10750018-10750282	H36N01.4	0	0	0		chrI:10750018-10750282	H36N01.4	0	0	0		chrI:10750018-10750282	H36N01.4	0	0	0		chrI:10750018-10750282	H36N01.4	0	0	0
chrI:10750020-10750143	H36N01.1	0	0	0		chrI:10750020-10750143	H36N01.1	0	0	0		chrI:10750020-10750143	H36N01.1	0	0	38.2231		chrI:10750020-10750143	H36N01.1	0	0	0		chrI:10750020-10750143	H36N01.1	0	0	0
chrI:10750486-10775039		83.0848	86.8147	99.3764		chrI:10750486-10775039		56.1619	88.0967	98.9496		chrI:10750486-10775039		87.1431	83.4492	87.2529		chrI:10750486-10775039		81.1408	82.7324	99.9235		chrI:10750486-10775039		30.1329	31.6436	26.9559
chrI:10750551-10750694	H36N01.5	0	0	0		chrI:10750551-10750694	H36N01.5	0	0	0		chrI:10750551-10750694	H36N01.5	0	0	0		chrI:10750551-10750694	H36N01.5	0	0	0		chrI:10750551-10750694	H36N01.5	0	0	0
chrI:10752407-10752546	H36N01.2	0	0	0		chrI:10752407-10752546	H36N01.2	0	0	0		chrI:10752407-10752546	H36N01.2	0	0	0		chrI:10752407-10752546	H36N01.2	0	0	0		chrI:10752407-10752546	H36N01.2	0	0	0
chrI:10753054-10753201	H36N01.3	0	0	0		chrI:10753054-10753201	H36N01.3	0	0	0		chrI:10753054-10753201	H36N01.3	0	0	0		chrI:10753054-10753201	H36N01.3	0	0	0		chrI:10753054-10753201	H36N01.3	0	0	0
chrI:10757133-10757192	R13H8.4	0	0	0		chrI:10757133-10757192	R13H8.4	0	0	0		chrI:10757133-10757192	R13H8.4	0	0	0		chrI:10757133-10757192	R13H8.4	0	0	0		chrI:10757133-10757192	R13H8.4	0	0	0
chrI:10770076-10770199	R13H8.5	0	0	0		chrI:10770076-10770199	R13H8.5	0	0	0		chrI:10770076-10770199	R13H8.5	0	0	0		chrI:10770076-10770199	R13H8.5	0	0	0		chrI:10770076-10770199	R13H8.5	0	0	32.1468
chrI:10770559-10770709	R13H8.3	0	0	0		chrI:10770559-10770709	R13H8.3	0	0	0		chrI:10770559-10770709	R13H8.3	0	0	0		chrI:10770559-10770709	R13H8.3	0	0	11.0205		chrI:10770559-10770709	R13H8.3	0	0	0
chrI:10772987-10775039	daf-16	21.7201	0	0		chrI:10772987-10775039	daf-16	22.7524	25.995	0		chrI:10772987-10775039	daf-16	0	18.3712	0		chrI:10772987-10775039	daf-16	23.5426	22.9702	0		chrI:10772987-10775039	daf-16	16.0131	22.2669	23.638
chrI:10781266-10781389	F55A3.8	76.3708	0	40.0654		chrI:10781266-10781389	F55A3.8	0	0	38.3146		chrI:10781266-10781389	F55A3.8	0	0	0		chrI:10781266-10781389	F55A3.8	39.7661	0	0		chrI:10781266-10781389	F55A3.8	32.1357	0	64.2937
chrI:10782103-10782879	gpx-8	0	0.419411	0.464417		chrI:10782103-10782879	gpx-8	0.435613	0.412628	1.33237		chrI:10782103-10782879	gpx-8	0.895312	1.70404	2.65838		chrI:10782103-10782879	gpx-8	0.921895	1.33696	2.44948		chrI:10782103-10782879	gpx-8	0.745002	0.85763	1.86315
chrI:10784175-10784780	F55A3.6	0	2.94693	4.89474		chrI:10784175-10784780	F55A3.6	0	1.44964	1.56028		chrI:10784175-10784780	F55A3.6	0	0	1.55656		chrI:10784175-10784780	F55A3.6	0	0	0		chrI:10784175-10784780	F55A3.6	2.61732	3.01301	1.30911
chrI:1078426-1079237	R06A10.3	0	0	0		chrI:1078426-1079237	R06A10.3	0	0	0.379652		chrI:1078426-1079237	R06A10.3	0	0	0.378746		chrI:1078426-1079237	R06A10.3	0	0.380961	0		chrI:1078426-1079237	R06A10.3	0.318427	0	0.318537
chrI:10785466-10787852	F55A3.7	14.3868	13.5901	16.4928		chrI:10785466-10787852	F55A3.7	13.2848	15.8954	16.4849		chrI:10785466-10787852	F55A3.7	16.167	14.8297	15.7788		chrI:10785466-10787852	F55A3.7	16.0921	14.5299	15.4458		chrI:10785466-10787852	F55A3.7	14.4617	14.9273	17.532
chrI:10789125-10792890	F55A3.3	134.65	139.275	144.921		chrI:10789125-10792890	F55A3.3	131.945	145.318	149.532		chrI:10789125-10792890	F55A3.3	153.751	150.285	147.5		chrI:10789125-10792890	F55A3.3	150.83	148.806	152.418		chrI:10789125-10792890	F55A3.3	148.209	160.714	152.814
chrI:10793580-10797889	F55A3.2	19.9109	19.5046	22.5564		chrI:10793580-10797889	F55A3.2	18.7434	19.772	19.3509		chrI:10793580-10797889	F55A3.2	19.3589	18.9783	19.4973		chrI:10793580-10797889	F55A3.2	23.039	21.1608	20.2275		chrI:10793580-10797889	F55A3.2	21.1276	20.3613	20.4466
chrI:10799625-10806372	2015-03-06	51.2227	52.0606	61.0295		chrI:10799625-10806372	2015-03-06	43.5084	55.8089	55.5546		chrI:10799625-10806372	2015-03-06	59.1493	59.4601	58.0814		chrI:10799625-10806372	2015-03-06	62.3811	61.0248	62.535		chrI:10799625-10806372	2015-03-06	60.6368	59.6799	61.6717
chrI:10807052-10808213	C35E7.9	0.874242	1.65678	1.98745		chrI:10807052-10808213	C35E7.9	2.15098	1.08666	0.877199		chrI:10807052-10808213	C35E7.9	0.884178	1.54261	1.02096		chrI:10807052-10808213	C35E7.9	1.9726	1.90715	2.18864		chrI:10807052-10808213	C35E7.9	0.735737	1.55277	1.71731
chrI:10808595-10810373	C35E7.8	18.6361	22.0478	21.5881		chrI:10808595-10810373	C35E7.8	21.4153	18.3773	18.483		chrI:10808595-10810373	C35E7.8	17.9763	21.047	20.0563		chrI:10808595-10810373	C35E7.8	22.0999	21.2582	20.6945		chrI:10808595-10810373	C35E7.8	18.0407	22.7509	18.591
chrI:10810690-10812762		1.78067	2.1313	0.747998		chrI:10810690-10812762		0.415057	1.52894	1.36353		chrI:10810690-10812762		1.42177	2.02954	1.5479		chrI:10810690-10812762		1.17119	1.41541	2.63026		chrI:10810690-10812762		1.34082	2.17909	1.62781
chrI:10811545-10812762	C35E7.10	0	0	1.35803		chrI:10811545-10812762	C35E7.10	0	0	0		chrI:10811545-10812762	C35E7.10	0	0	0		chrI:10811545-10812762	C35E7.10	0	0	0		chrI:10811545-10812762	C35E7.10	0	0	0.349066
chrI:10813803-10814876	C35E7.7	2.03608	0	0		chrI:10813803-10814876	C35E7.7	0.500956	0	0		chrI:10813803-10814876	C35E7.7	0	0	1.52857		chrI:10813803-10814876	C35E7.7	1.06018	0	0.402417		chrI:10813803-10814876	C35E7.7	0.428378	0.493139	0
chrI:10817348-10819098	C35E7.6	27.3895	25.7593	32.2766		chrI:10817348-10819098	C35E7.6	29.6713	32.2025	28.7127		chrI:10817348-10819098	C35E7.6	31.8353	31.6731	27.0074		chrI:10817348-10819098	C35E7.6	33.0998	29.1204	32.6416		chrI:10817348-10819098	C35E7.6	33.8873	34.5548	33.6409
chrI:10823369-10826778	C35E7.5	0	0	0		chrI:10823369-10826778	C35E7.5	0	0	0		chrI:10823369-10826778	C35E7.5	0	0	0		chrI:10823369-10826778	C35E7.5	0	0	0		chrI:10823369-10826778	C35E7.5	0	0	0
chrI:10823369-10828234		66.4037	67.8169	65.2048		chrI:10823369-10828234		66.0781	70.7165	71.8982		chrI:10823369-10828234		72.8147	70.4689	73.0906		chrI:10823369-10828234		82.5749	75.0617	79.2052		chrI:10823369-10828234		72.3211	77.1212	72.37
chrI:10831898-10834609	C35E7.4	5.92561	5.00331	4.30905		chrI:10831898-10834609	C35E7.4	5.31207	6.01626	7.29961		chrI:10831898-10834609	C35E7.4	3.61951	4.51737	3.46491		chrI:10831898-10834609	C35E7.4	3.42148	4.31217	3.75696		chrI:10831898-10834609	C35E7.4	5.72744	5.11549	5.08733
chrI:10836974-10838866	C35E7.3	6.16007	7.58051	5.37214		chrI:10836974-10838866	C35E7.3	6.37741	5.29512	5.85982		chrI:10836974-10838866	C35E7.3	5.50189	5.31286	5.28528		chrI:10836974-10838866	C35E7.3	7.16488	7.16881	7.84254		chrI:10836974-10838866	C35E7.3	7.67522	7.51797	6.66763
chrI:10841109-10844369		1.11436	0.989798	1.39193		chrI:10841109-10844369		0.769645	1.18182	0.91808		chrI:10841109-10844369		0.342459	0.817167	0.450335		chrI:10841109-10844369		1.04997	1.12199	0.72306		chrI:10841109-10844369		1.02713	0.683127	0.988359
chrI:10842465-10844369	C35E7.2	0	0.606051	0		chrI:10842465-10844369	C35E7.2	0.225537	0.293611	0.58508		chrI:10842465-10844369	C35E7.2	0.678004	0	0.661207		chrI:10842465-10844369	C35E7.2	0	0	0.541631		chrI:10842465-10844369	C35E7.2	0	1.05109	0.842077
chrI:10844776-10845609	C35E7.11	3.91407	5.82809	4.10677		chrI:10844776-10845609	C35E7.11	4.95264	5.73384	5.0494		chrI:10844776-10845609	C35E7.11	3.39305	3.76715	2.23882		chrI:10844776-10845609	C35E7.11	4.07609	3.37787	4.86254		chrI:10844776-10845609	C35E7.11	4.70567	3.25024	2.35365
chrI:1084632-1088454	R06A10.1	5.87665	2.63768	4.86787		chrI:1084632-1088454	R06A10.1	2.13078	3.17169	2.79309		chrI:1084632-1088454	R06A10.1	3.12813	2.67919	4.02483		chrI:1084632-1088454	R06A10.1	2.2547	3.11414	2.68973		chrI:1084632-1088454	R06A10.1	3.38384	2.39717	1.56231
chrI:10846788-10850001	vet-2	37.4773	34.2147	34.0233		chrI:10846788-10850001	vet-2	39.9494	34.8934	35.3781		chrI:10846788-10850001	vet-2	40.0991	37.1154	41.0106		chrI:10846788-10850001	vet-2	42.322	40.7277	40.2633		chrI:10846788-10850001	vet-2	36.7038	36.9024	36.7164
chrI:10850425-10851226	Y37F4.3	0.979922	0	0		chrI:10850425-10851226	Y37F4.3	0	0	0		chrI:10850425-10851226	Y37F4.3	0	0	0.98089		chrI:10850425-10851226	Y37F4.3	0	0.986627	0		chrI:10850425-10851226	Y37F4.3	0	0	0.824959
chrI:10850449-10850508	Y37F4.13	0	0	0		chrI:10850449-10850508	Y37F4.13	0	0	0		chrI:10850449-10850508	Y37F4.13	0	0	0		chrI:10850449-10850508	Y37F4.13	0	0	0		chrI:10850449-10850508	Y37F4.13	0	0	0
chrI:10855501-10855792	Y37F4.4	0	0	0		chrI:10855501-10855792	Y37F4.4	0	0	0		chrI:10855501-10855792	Y37F4.4	0	0	0		chrI:10855501-10855792	Y37F4.4	0	0	0		chrI:10855501-10855792	Y37F4.4	0	0	0
chrI:10855927-10857613	Y37F4.2	0	0	0		chrI:10855927-10857613	Y37F4.2	0	0	0		chrI:10855927-10857613	Y37F4.2	0	0	0		chrI:10855927-10857613	Y37F4.2	0	0	0		chrI:10855927-10857613	Y37F4.2	0	0	0
chrI:10858070-10858143	Y37F4.15	0	0	0		chrI:10858070-10858143	Y37F4.15	0	0	0		chrI:10858070-10858143	Y37F4.15	0	0	0		chrI:10858070-10858143	Y37F4.15	0	0	0		chrI:10858070-10858143	Y37F4.15	0	0	0
chrI:10859540-10860762	Y37F4.1	0.527926	0.333492	0.923195		chrI:10859540-10860762	Y37F4.1	0.346374	0.328098	0.17657		chrI:10859540-10860762	Y37F4.1	0.533926	1.01622	0.352298		chrI:10859540-10860762	Y37F4.1	1.28282	0.354359	0.695603		chrI:10859540-10860762	Y37F4.1	0.148096	0.340969	0
chrI:10861251-10863446	Y37F4.5	0.272858	0.689458	0.858873		chrI:10861251-10863446	Y37F4.5	0.358046	0.254366	0.638821		chrI:10861251-10863446	Y37F4.5	0.459931	0.262616	0.364169		chrI:10861251-10863446	Y37F4.5	0.37887	0.732599	0.50333		chrI:10861251-10863446	Y37F4.5	0.459258	0.616803	0.612556
chrI:10863991-10864328	Y37F4.7	6.35379	3.61233	7.99992		chrI:10863991-10864328	Y37F4.7	6.25312	1.18464	1.27506		chrI:10863991-10864328	Y37F4.7	2.5704	2.44612	0		chrI:10863991-10864328	Y37F4.7	7.94016	3.83836	5.02311		chrI:10863991-10864328	Y37F4.7	3.2083	7.38665	4.27921
chrI:10866953-10867007	Y37F4.11	0	0	0		chrI:10866953-10867007	Y37F4.11	0	0	0		chrI:10866953-10867007	Y37F4.11	0	0	0		chrI:10866953-10867007	Y37F4.11	0	0	0		chrI:10866953-10867007	Y37F4.11	0	0	0
chrI:10867689-10868523	Y37F4.8	5.08933	3.70954	4.10761		chrI:10867689-10868523	Y37F4.8	4.62341	3.64955	2.74968		chrI:10867689-10868523	Y37F4.8	2.77155	3.39113	2.74311		chrI:10867689-10868523	Y37F4.8	3.66923	2.75916	1.54749		chrI:10867689-10868523	Y37F4.8	1.64732	2.27563	2.30705
chrI:10870234-10875006	Y37F4.6	5.51458	5.94115	4.43863		chrI:10870234-10875006	Y37F4.6	4.08899	6.19718	6.82179		chrI:10870234-10875006	Y37F4.6	6.64686	5.96194	5.36879		chrI:10870234-10875006	Y37F4.6	6.55623	6.16078	4.95687		chrI:10870234-10875006	Y37F4.6	5.20694	4.90341	5.94135
chrI:10876201-10879565	bath-25	0.114648	0.108635	0.120293		chrI:10876201-10879565	bath-25	0	0	0		chrI:10876201-10879565	bath-25	0	0.110345	0.114761		chrI:10876201-10879565	bath-25	0.238788	0.115433	0		chrI:10876201-10879565	bath-25	0.0964846	0	0.193036
chrI:10878097-10878319	nspd-10	47.4849	63.5215	70.3379		chrI:10878097-10878319	nspd-10	49.4815	67.7021	39.2375		chrI:10878097-10878319	nspd-10	56.4995	75.2747	50.3277		chrI:10878097-10878319	nspd-10	84.3567	64.6838	75.0802		chrI:10878097-10878319	nspd-10	65.8196	27.0608	37.6242
chrI:10879956-10894218	lrk-1	5.51006	7.6106	8.16728		chrI:10879956-10894218	lrk-1	5.76706	6.68578	7.28384		chrI:10879956-10894218	lrk-1	8.9045	7.70231	8.6818		chrI:10879956-10894218	lrk-1	8.27325	8.68855	8.55083		chrI:10879956-10894218	lrk-1	9.18834	9.74422	9.46149
chrI:10883602-10884078	T27C10.8	1.70537	3.23186	2.98222		chrI:10883602-10884078	T27C10.8	3.91616	0.529932	0.57038		chrI:10883602-10884078	T27C10.8	2.29967	1.09424	3.41411		chrI:10883602-10884078	T27C10.8	2.36795	4.00643	2.24703		chrI:10883602-10884078	T27C10.8	1.91359	0.550721	2.39281
chrI:1088552-1089697		0	1.04257	0		chrI:1088552-1089697		0	1.53857	0.552		chrI:1088552-1089697		0	0.529489	0.706129		chrI:1088552-1089697		0	0	0		chrI:1088552-1089697		0	0	0
chrI:10889989-10892032	mop-25.3	31.1853	26.3455	29.0412		chrI:10889989-10892032	mop-25.3	32.9098	28.6048	28.9031		chrI:10889989-10892032	mop-25.3	28.1197	27.845	26.7029		chrI:10889989-10892032	mop-25.3	26.2157	29.5072	30.7929		chrI:10889989-10892032	mop-25.3	25.823	30.3336	27.2026
chrI:1089127-1089697	R06A10.5	0	0	0		chrI:1089127-1089697	R06A10.5	5.77332	0	0		chrI:1089127-1089697	R06A10.5	0	0	4.2145		chrI:1089127-1089697	R06A10.5	0	0	0		chrI:1089127-1089697	R06A10.5	0	0	0
chrI:10899102-10902017	srt-62	0.268337	0.127131	0		chrI:10899102-10902017	srt-62	0	0	0		chrI:10899102-10902017	srt-62	0	0	0		chrI:10899102-10902017	srt-62	0	0	0.106069		chrI:10899102-10902017	srt-62	0	0	0.112951
chrI:1090070-1095796	R06A10.4	4.62226	4.57892	4.96005		chrI:1090070-1095796	R06A10.4	5.5829	5.38625	5.16493		chrI:1090070-1095796	R06A10.4	6.58721	3.741	5.78353		chrI:1090070-1095796	R06A10.4	3.6102	6.13467	4.15252		chrI:1090070-1095796	R06A10.4	7.60311	5.90287	7.16354
chrI:10904362-10906520	srt-61	0	0	0.129494		chrI:10904362-10906520	srt-61	0	0	0		chrI:10904362-10906520	srt-61	0	0	0		chrI:10904362-10906520	srt-61	0	0	0		chrI:10904362-10906520	srt-61	0	0	0
chrI:10906119-10906520	F49D11.11	0	0	0		chrI:10906119-10906520	F49D11.11	0	0	1.2741		chrI:10906119-10906520	F49D11.11	0	0	0		chrI:10906119-10906520	F49D11.11	0	0	0		chrI:10906119-10906520	F49D11.11	3.20589	1.23018	1.069
chrI:10906804-10912179	F49D11.6	0.275986	0.392267	0.868721		chrI:10906804-10912179	F49D11.6	0.135807	0.836167	1.10768		chrI:10906804-10912179	F49D11.6	0.279123	0.265627	0.276259		chrI:10906804-10912179	F49D11.6	0.28741	0.416812	0.327279		chrI:10906804-10912179	F49D11.6	0.929048	1.0695	1.27788
chrI:10914803-10915506	F49D11.4	0	0	0		chrI:10914803-10915506	F49D11.4	0	0	0.696892		chrI:10914803-10915506	F49D11.4	0	0.668472	0		chrI:10914803-10915506	F49D11.4	0	0	0		chrI:10914803-10915506	F49D11.4	0	0.672872	0
chrI:10917056-10919085		0	0	0		chrI:10917056-10919085		0	0	0		chrI:10917056-10919085		0	0.132813	0		chrI:10917056-10919085		0	0	0		chrI:10917056-10919085		0	0	0
chrI:10917865-10919085	F49D11.3	0	0	0.419371		chrI:10917865-10919085	F49D11.3	0	0.0931512	0.200522		chrI:10917865-10919085	F49D11.3	0	0	0		chrI:10917865-10919085	F49D11.3	0	0	0		chrI:10917865-10919085	F49D11.3	0.33637	0	0.168243
chrI:10919369-10919770	F49D11.11	0	0	0		chrI:10919369-10919770	F49D11.11	0	0	1.2741		chrI:10919369-10919770	F49D11.11	0	0	0		chrI:10919369-10919770	F49D11.11	0	0	0		chrI:10919369-10919770	F49D11.11	3.20589	1.23018	1.069
chrI:10921408-10923477	F49D11.2	0	0.0888043	0		chrI:10921408-10923477	F49D11.2	0.18447	0.0873682	0.188073		chrI:10921408-10923477	F49D11.2	0	0.180404	0.0938122		chrI:10921408-10923477	F49D11.2	0	0.188722	0.0740919		chrI:10921408-10923477	F49D11.2	0.0788718	0.272387	0.078899
chrI:10923573-10923892	F49D11.7	0	3.62122	0		chrI:10923573-10923892	F49D11.7	7.52222	3.56266	23.0075		chrI:10923573-10923892	F49D11.7	7.73019	0	0		chrI:10923573-10923892	F49D11.7	15.9194	0	9.06386		chrI:10923573-10923892	F49D11.7	0	3.70242	0
chrI:10924332-10925739	cpn-4	58.6173	76.1839	55.6853		chrI:10924332-10925739	cpn-4	82.2452	91.5668	91.0052		chrI:10924332-10925739	cpn-4	93.3315	95.299	91.9773		chrI:10924332-10925739	cpn-4	93.2154	106.074	90.4903		chrI:10924332-10925739	cpn-4	86.9953	85.95	95.361
chrI:109264-110044	rab-11.1	564.294	576.816	506.282		chrI:109264-110044	rab-11.1	518.393	564.386	555.947		chrI:109264-110044	rab-11.1	539.696	542.198	568.896		chrI:109264-110044	rab-11.1	549.532	542.548	555.481		chrI:109264-110044	rab-11.1	507.1	519.975	518.281
chrI:10927081-10933696	F49D11.10	24.5946	22.0371	24.1319		chrI:10927081-10933696	F49D11.10	23.1922	25.4221	23.0258		chrI:10927081-10933696	F49D11.10	23.0008	19.5116	19.726		chrI:10927081-10933696	F49D11.10	22.0762	22.7425	23.0641		chrI:10927081-10933696	F49D11.10	21.5642	24.1762	23.8241
chrI:10927393-10927482	F49D11.13	0	0	0		chrI:10927393-10927482	F49D11.13	0	0	0		chrI:10927393-10927482	F49D11.13	0	0	0		chrI:10927393-10927482	F49D11.13	0	0	0		chrI:10927393-10927482	F49D11.13	0	0	0
chrI:10927573-10927656	F49D11.12	0	0	0		chrI:10927573-10927656	F49D11.12	0	0	0		chrI:10927573-10927656	F49D11.12	0	0	0		chrI:10927573-10927656	F49D11.12	0	0	0		chrI:10927573-10927656	F49D11.12	0	0	0
chrI:10934107-10935705	tag-296	44.9556	44.486	45.2453		chrI:10934107-10935705	tag-296	54.7551	45.1041	43.7481		chrI:10934107-10935705	tag-296	42.0807	47.5643	46.1968		chrI:10934107-10935705	tag-296	39.1798	45.4237	47.2614		chrI:10934107-10935705	tag-296	49.3041	47.414	43.8857
chrI:10936832-10940250	prp-17	83.938	87.0062	83.5779		chrI:10936832-10940250	prp-17	82.0062	85.6625	86.5406		chrI:10936832-10940250	prp-17	88.8101	86.2168	81.5717		chrI:10936832-10940250	prp-17	85.8554	86.9075	89.8397		chrI:10936832-10940250	prp-17	89.9157	85.9941	87.5435
chrI:10940677-10943915	Y95D11A.3	69.3024	65.831	71.2673		chrI:10940677-10943915	Y95D11A.3	83.1347	66.5342	69.5368		chrI:10940677-10943915	Y95D11A.3	69.7413	64.71	82.8309		chrI:10940677-10943915	Y95D11A.3	76.3003	69.7766	69.7802		chrI:10940677-10943915	Y95D11A.3	71.6705	67.1401	69.8085
chrI:10944202-10945562	Y95D11A.1	103.6	99.0159	101.171		chrI:10944202-10945562	Y95D11A.1	116.965	94.488	93.15		chrI:10944202-10945562	Y95D11A.1	108.406	99.7108	95.6212		chrI:10944202-10945562	Y95D11A.1	115.361	105.663	93.2484		chrI:10944202-10945562	Y95D11A.1	100.396	82.553	101.941
chrI:10945813-10945884	Y95D11A.4	0	0	0		chrI:10945813-10945884	Y95D11A.4	0	0	0		chrI:10945813-10945884	Y95D11A.4	0	0	0		chrI:10945813-10945884	Y95D11A.4	0	0	0		chrI:10945813-10945884	Y95D11A.4	0	0	0
chrI:10964510-10966306	spe-38	0	0.580849	0		chrI:10964510-10966306	spe-38	0	0	0.307536		chrI:10964510-10966306	spe-38	0	0.294995	0.306802		chrI:10964510-10966306	spe-38	0	0	0		chrI:10964510-10966306	spe-38	0	0.296936	0
chrI:10966482-10970159		34.4628	51.4255	35.3746		chrI:10966482-10970159		38.0442	37.024	37.2571		chrI:10966482-10970159		38.5052	36.8411	41.5536		chrI:10966482-10970159		37.4119	34.6044	32.7865		chrI:10966482-10970159		39.5272	33.1725	37.9138
chrI:10968765-10970159	Y52B11A.2	27.8846	0	27.2078		chrI:10968765-10970159	Y52B11A.2	30.229	0	30.272		chrI:10968765-10970159	Y52B11A.2	29.1835	0	0		chrI:10968765-10970159	Y52B11A.2	34.424	40.4065	48.0964		chrI:10968765-10970159	Y52B11A.2	31.8875	35.496	45.9984
chrI:10970490-10979596		41.9745	42.9602	38.6003		chrI:10970490-10979596		34.0062	39.6525	42.0462		chrI:10970490-10979596		40.1129	39.5896	37.9477		chrI:10970490-10979596		38.0517	37.6052	41.1058		chrI:10970490-10979596		42.0474	39.4429	37.6965
chrI:10972061-10979596	Y52B11A.3	0	0	0		chrI:10972061-10979596	Y52B11A.3	7.74174	0	0		chrI:10972061-10979596	Y52B11A.3	0	0	0		chrI:10972061-10979596	Y52B11A.3	6.66757	0	0		chrI:10972061-10979596	Y52B11A.3	0	0	0
chrI:10980000-11004276	Y52B11A.4	2.2105	3.46408	2.85456		chrI:10980000-11004276	Y52B11A.4	2.51017	2.37772	2.4739		chrI:10980000-11004276	Y52B11A.4	2.06365	1.71839	1.87227		chrI:10980000-11004276	Y52B11A.4	3.01031	3.08163	2.55412		chrI:10980000-11004276	Y52B11A.4	3.29129	3.21229	4.07974
chrI:11011427-11014267	Y52B11A.20	1.66708	2.10619	1.63254		chrI:11011427-11014267	Y52B11A.20	1.85942	0.828853	1.33817		chrI:11011427-11014267	Y52B11A.20	1.46122	1.17665	1.11248		chrI:11011427-11014267	Y52B11A.20	1.38887	1.23089	1.31794		chrI:11011427-11014267	Y52B11A.20	1.4965	2.04575	2.05839
chrI:11013003-11014685	Y52B11A.12	2.81753	4.32247	2.39315		chrI:11013003-11014685	Y52B11A.12	4.88558	3.25196	2.15395		chrI:11013003-11014685	Y52B11A.12	2.57817	3.09916	3.49182		chrI:11013003-11014685	Y52B11A.12	3.21361	2.43155	4.03063		chrI:11013003-11014685	Y52B11A.12	2.59698	2.20969	3.04968
chrI:11013392-11014196	anr-46	0	0	0		chrI:11013392-11014196	anr-46	0	0	0		chrI:11013392-11014196	anr-46	0	0	0		chrI:11013392-11014196	anr-46	0	0	0		chrI:11013392-11014196	anr-46	0	0	0
chrI:11015478-11017490	clec-92	0.450134	0	0.944591		chrI:11015478-11017490	clec-92	0	0.209814	0		chrI:11015478-11017490	clec-92	0.45525	0	0.225289		chrI:11015478-11017490	clec-92	0.234384	0	0.177931		chrI:11015478-11017490	clec-92	0	0.218045	0.378951
chrI:11018563-11025646	mltn-2	0.323603	0.122652	0.407442		chrI:11018563-11025646	mltn-2	0.12739	0.362006	0.194819		chrI:11018563-11025646	mltn-2	0.523649	0.436039	0.388707		chrI:11018563-11025646	mltn-2	0.202199	0.260654	0.306997		chrI:11018563-11025646	mltn-2	0.217868	0.250805	0.326915
chrI:11032334-11033947	Y52B11A.8	124.555	131.711	108.794		chrI:11032334-11033947	Y52B11A.8	163.653	128.084	127.553		chrI:11032334-11033947	Y52B11A.8	129.217	134.401	120.179		chrI:11032334-11033947	Y52B11A.8	130.38	131.548	129.685		chrI:11032334-11033947	Y52B11A.8	129.947	131.554	125.127
chrI:11034084-11038812	Y52B11A.9	64.1232	57.2198	51.811		chrI:11034084-11038812	Y52B11A.9	65.3931	58.083	61.0978		chrI:11034084-11038812	Y52B11A.9	57.9072	58.4118	62.8725		chrI:11034084-11038812	Y52B11A.9	64.0434	59.8851	68.8958		chrI:11034084-11038812	Y52B11A.9	62.4626	58.6984	61.464
chrI:11039054-11052391	Y52B11A.10	21.7154	23.6993	22.2634		chrI:11039054-11052391	Y52B11A.10	22.6154	22.6847	23.329		chrI:11039054-11052391	Y52B11A.10	21.3229	20.205	19.7484		chrI:11039054-11052391	Y52B11A.10	21.1098	22.0458	24.0202		chrI:11039054-11052391	Y52B11A.10	20.5927	22.2625	22.2341
chrI:110550-110771	F53G12.16	0	2.6902	0		chrI:110550-110771	F53G12.16	0	0	0		chrI:110550-110771	F53G12.16	0	0	0		chrI:110550-110771	F53G12.16	0	2.85853	0		chrI:110550-110771	F53G12.16	0	0	0
chrI:110575-110724	F53G12.15	0	0	0		chrI:110575-110724	F53G12.15	0	0	0		chrI:110575-110724	F53G12.15	0	0	0		chrI:110575-110724	F53G12.15	0	0	0		chrI:110575-110724	F53G12.15	0	0	0
chrI:11060725-11061428	Y52B11A.18	0	0.75912	1.12077		chrI:11060725-11061428	Y52B11A.18	0.52563	0.995792	1.33975		chrI:11060725-11061428	Y52B11A.18	0.270081	0.257022	0.534619		chrI:11060725-11061428	Y52B11A.18	0.5562	0.537746	0.422237		chrI:11060725-11061428	Y52B11A.18	0	0.517428	0
chrI:11063464-11065366	Y52B11A.19	1.03406	0.979828	0		chrI:11063464-11065366	Y52B11A.19	1.01768	2.89195	3.11268		chrI:11063464-11065366	Y52B11A.19	1.04581	2.98574	4.14033		chrI:11063464-11065366	Y52B11A.19	2.15373	6.24683	4.08749		chrI:11063464-11065366	Y52B11A.19	4.35119	6.01079	1.74108
chrI:1107584-1115504	ZK993.2	0.0812044	0	0		chrI:1107584-1115504	ZK993.2	0	0	0.0407395		chrI:1107584-1115504	ZK993.2	0.164255	0.117234	0		chrI:1107584-1115504	ZK993.2	0.0422829	0.24528	0.0641977		chrI:1107584-1115504	ZK993.2	0.0341696	0.0393354	0.0341814
chrI:11076364-11084046	hmr-1	21.2412	0	0		chrI:11076364-11084046	hmr-1	20.185	0	0		chrI:11076364-11084046	hmr-1	24.2257	0	0		chrI:11076364-11084046	hmr-1	0	0	25.8519		chrI:11076364-11084046	hmr-1	0	22.3399	0
chrI:11076364-11134552		66.5331	91.1403	89.1899		chrI:11076364-11134552		53.7529	99.3984	94.6445		chrI:11076364-11134552		74.963	96.6524	97.7644		chrI:11076364-11134552		98.4063	99.2619	80.901		chrI:11076364-11134552		104.059	87.1433	98.489
chrI:11076868-11076888	21ur-10176	0	0	0		chrI:11076868-11076888	21ur-10176	0	0	0		chrI:11076868-11076888	21ur-10176	0	0	0		chrI:11076868-11076888	21ur-10176	0	0	0		chrI:11076868-11076888	21ur-10176	0	0	0
chrI:11088194-11088266	W02B9.3	0	0	0		chrI:11088194-11088266	W02B9.3	0	0	0		chrI:11088194-11088266	W02B9.3	0	0	0		chrI:11088194-11088266	W02B9.3	0	0	0		chrI:11088194-11088266	W02B9.3	0	0	0
chrI:111054-112227	rpl-7	2803.94	2678.98	2661.91		chrI:111054-112227	rpl-7	3094.04	2743.74	2646		chrI:111054-112227	rpl-7	2466.48	2472.24	2526.08		chrI:111054-112227	rpl-7	2550.26	2547.17	2569.13		chrI:111054-112227	rpl-7	2378.81	2444.48	2609.47
chrI:11111845-11111868	H20J04.10	0	0	0		chrI:11111845-11111868	H20J04.10	0	0	0		chrI:11111845-11111868	H20J04.10	0	0	0		chrI:11111845-11111868	H20J04.10	0	0	0		chrI:11111845-11111868	H20J04.10	0	0	0
chrI:11123753-11124087	Y52B11B.1	0	0	1.37657		chrI:11123753-11124087	Y52B11B.1	0	0	0		chrI:11123753-11124087	Y52B11B.1	0	0	1.31327		chrI:11123753-11124087	Y52B11B.1	1.36628	0	3.11162		chrI:11123753-11124087	Y52B11B.1	0	0	0
chrI:111286-111436	F53G12.17	0	0	0		chrI:111286-111436	F53G12.17	0	0	0		chrI:111286-111436	F53G12.17	0	0	0		chrI:111286-111436	F53G12.17	0	0	0		chrI:111286-111436	F53G12.17	0	0	0
chrI:111291-111425	F53G12.12	0	0	0		chrI:111291-111425	F53G12.12	23.7735	0	0		chrI:111291-111425	F53G12.12	24.4308	0	0		chrI:111291-111425	F53G12.12	0	0	0		chrI:111291-111425	F53G12.12	0	23.4026	0
chrI:11131530-11131590	ZK39.12	0	0	0		chrI:11131530-11131590	ZK39.12	0	0	0		chrI:11131530-11131590	ZK39.12	0	0	0		chrI:11131530-11131590	ZK39.12	0	0	0		chrI:11131530-11131590	ZK39.12	0	0	0
chrI:11142105-11144083	clec-93	0	0	0		chrI:11142105-11144083	clec-93	0	0	0		chrI:11142105-11144083	clec-93	0	0	0		chrI:11142105-11144083	clec-93	0	0	0		chrI:11142105-11144083	clec-93	0	0	0
chrI:11144644-11145687	ZK39.9	0	0	0		chrI:11144644-11145687	ZK39.9	0	0	0		chrI:11144644-11145687	ZK39.9	0	0	0		chrI:11144644-11145687	ZK39.9	0	0	0		chrI:11144644-11145687	ZK39.9	0	0	0
chrI:11146454-11148274	clec-94	0.468818	0	0.245949		chrI:11146454-11148274	clec-94	0.230695	0.655568	0		chrI:11146454-11148274	clec-94	1.89658	0	0		chrI:11146454-11148274	clec-94	0.488224	0	0.55595		chrI:11146454-11148274	clec-94	0	1.81676	0
chrI:11148974-11150253	clec-95	0.211049	0	0.221439		chrI:11148974-11150253	clec-95	0.41541	0	0		chrI:11148974-11150253	clec-95	0	0	0.211257		chrI:11148974-11150253	clec-95	0	0.424986	0.500546		chrI:11148974-11150253	clec-95	0	0.408928	0.177674
chrI:11151232-11151931	clec-96	0.281075	0	0.294913		chrI:11151232-11151931	clec-96	0.276622	0.262026	0		chrI:11151232-11151931	clec-96	0.28427	0	0.281353		chrI:11151232-11151931	clec-96	0.29271	0	0		chrI:11151232-11151931	clec-96	0.236545	0.544611	0
chrI:11152710-11154254	clec-97	24.134	18.4505	27.6243		chrI:11152710-11154254	clec-97	30.4993	23.5211	21.4639		chrI:11152710-11154254	clec-97	28.5688	26.9235	24.9814		chrI:11152710-11154254	clec-97	16.8506	19.8811	22.5487		chrI:11152710-11154254	clec-97	22.8493	23.6467	26.0896
chrI:11154204-11155361	clec-98	0	0	0		chrI:11154204-11155361	clec-98	0	0	0		chrI:11154204-11155361	clec-98	0	0	0		chrI:11154204-11155361	clec-98	0	0	0		chrI:11154204-11155361	clec-98	0	0	0
chrI:11156761-11158823	clec-99	1.50547	0.203788	0.676968		chrI:11156761-11158823	clec-99	0.42332	0.801968	0.215795		chrI:11156761-11158823	clec-99	0.870047	0.620984	0.43056		chrI:11156761-11158823	clec-99	0	0.216539	0.340052		chrI:11156761-11158823	clec-99	0.361989	0.833429	0.724229
chrI:11160039-11162558	ZK39.10	0.602107	0.285264	0		chrI:11160039-11162558	ZK39.10	0.592567	0.841952	0		chrI:11160039-11162558	ZK39.10	0.913425	0	0		chrI:11160039-11162558	ZK39.10	0.62703	0	0.714011		chrI:11160039-11162558	ZK39.10	0.760073	0.29166	0.760336
chrI:11163802-11168728	Y52B11C.1	49.8741	54.0337	49.141		chrI:11163802-11168728	Y52B11C.1	52.6025	52.66	47.5317		chrI:11163802-11168728	Y52B11C.1	51.5257	48.3462	49.3866		chrI:11163802-11168728	Y52B11C.1	55.4757	52.0152	51.4414		chrI:11163802-11168728	Y52B11C.1	46.0345	47.4521	45.8999
chrI:11175019-11177714	F28D9.4	65.1388	59.9689	61.7442		chrI:11175019-11177714	F28D9.4	53.5437	62.4494	63.5023		chrI:11175019-11177714	F28D9.4	62.8846	61.6251	54.8299		chrI:11175019-11177714	F28D9.4	64.3663	62.2307	67.8821		chrI:11175019-11177714	F28D9.4	69.7696	57.0109	57.3305
chrI:11176941-11177091	F28D9.5	0	13.2088	0		chrI:11176941-11177091	F28D9.5	0	0	0		chrI:11176941-11177091	F28D9.5	0	0	0		chrI:11176941-11177091	F28D9.5	0	0	0		chrI:11176941-11177091	F28D9.5	0	0	0
chrI:11178056-11182054	rsr-1	67.1263	69.5141	59.6829		chrI:11178056-11182054	rsr-1	64.873	71.0591	72.9076		chrI:11178056-11182054	rsr-1	68.5327	66.995	70.3134		chrI:11178056-11182054	rsr-1	61.8874	61.6919	59.7581		chrI:11178056-11182054	rsr-1	69.8782	72.1207	69.206
chrI:11182808-11186125	sri-5	0.4123	0.260451	0.576798		chrI:11182808-11186125	sri-5	0.736823	0.384358	0.551593		chrI:11182808-11186125	sri-5	0.138995	0.132275	0.412707		chrI:11182808-11186125	sri-5	0.572489	0.276747	0		chrI:11182808-11186125	sri-5	0.46264	0.399436	0
chrI:11198957-11199138	F28D9.6	0	0	0		chrI:11198957-11199138	F28D9.6	0	0	0		chrI:11198957-11199138	F28D9.6	0	0	0		chrI:11198957-11199138	F28D9.6	0	0	0		chrI:11198957-11199138	F28D9.6	0	0	0
chrI:11206977-11211293	ztf-6	60.8445	56.5612	51.7459		chrI:11206977-11211293	ztf-6	53.1551	61.8635	64.3548		chrI:11206977-11211293	ztf-6	63.2015	65.3756	66.8385		chrI:11206977-11211293	ztf-6	64.0491	67.0637	64.5697		chrI:11206977-11211293	ztf-6	64.8551	68.1191	69.3135
chrI:11212417-11215083	ins-36	0	1.47346	1.63158		chrI:11212417-11215083	ins-36	0	0	1.56028		chrI:11212417-11215083	ins-36	0	0	0		chrI:11212417-11215083	ins-36	0	0	2.45871		chrI:11212417-11215083	ins-36	0	1.5065	0
chrI:11213753-11214589	Y53H1A.7	1.21775	0.576939	0		chrI:11213753-11214589	Y53H1A.7	1.19845	0	1.22187		chrI:11213753-11214589	Y53H1A.7	0	0	0		chrI:11213753-11214589	Y53H1A.7	0	0	0.962713		chrI:11213753-11214589	Y53H1A.7	0.51241	2.3595	0.512587
chrI:11213838-11214626	anr-40	0	0	0		chrI:11213838-11214626	anr-40	0	0.786782	0		chrI:11213838-11214626	anr-40	0.853571	0	0		chrI:11213838-11214626	anr-40	0	0	0.667224		chrI:11213838-11214626	anr-40	0	0	0
chrI:11216364-11221967		39.2514	39.3516	37.1543		chrI:11216364-11221967		37.1561	42.1741	38.4045		chrI:11216364-11221967		34.2992	36.713	36.5536		chrI:11216364-11221967		37.9613	28.3397	37.4122		chrI:11216364-11221967		36.1554	35.6304	38.4695
chrI:11216561-11221967	rsy-1	0	0	0		chrI:11216561-11221967	rsy-1	0	0	0		chrI:11216561-11221967	rsy-1	0	0	0		chrI:11216561-11221967	rsy-1	0	5.52484	0		chrI:11216561-11221967	rsy-1	0	0	0
chrI:11222390-11223965		42.2803	46.606	40.7914		chrI:11222390-11223965		54.5145	55.9915	46.4429		chrI:11222390-11223965		42.0493	40.8655	50.5716		chrI:11222390-11223965		45.6642	42.9564	44.654		chrI:11222390-11223965		42.6172	41.3214	39.4292
chrI:11223681-11223965	Y53H1A.2	118.384	106.924	0		chrI:11223681-11223965	Y53H1A.2	145.86	0	90.1741		chrI:11223681-11223965	Y53H1A.2	125.442	82.3016	99.1288		chrI:11223681-11223965	Y53H1A.2	86.2281	128.615	115.651		chrI:11223681-11223965	Y53H1A.2	95.139	86.0124	93.6233
chrI:11224938-11233241		34.3825	41.9742	33.894		chrI:11224938-11233241		32.4101	34.2886	35.7825		chrI:11224938-11233241		30.7299	36.7859	32.8157		chrI:11224938-11233241		26.0516	34.4568	24.3117		chrI:11224938-11233241		32.7037	36.5633	31.3687
chrI:11232610-11233241	nfya-2	0	0	0		chrI:11232610-11233241	nfya-2	0	0	0		chrI:11232610-11233241	nfya-2	0	0	0		chrI:11232610-11233241	nfya-2	13.6364	0	12.5138		chrI:11232610-11233241	nfya-2	0	0	0
chrI:11234293-11235168	clec-100	0	0	0.268215		chrI:11234293-11235168	clec-100	0	0	0		chrI:11234293-11235168	clec-100	0	0	0		chrI:11234293-11235168	clec-100	0	0	0		chrI:11234293-11235168	clec-100	0	0	0
chrI:11235873-11236699	F46A8.8	0	0.191625	0		chrI:11235873-11236699	F46A8.8	0	0.188526	0.202916		chrI:11235873-11236699	F46A8.8	0.20453	0	0		chrI:11235873-11236699	F46A8.8	0.421206	0	0		chrI:11235873-11236699	F46A8.8	0	0.195922	0
chrI:112364-112915	F53G12.9	0.405543	0.768547	1.27653		chrI:112364-112915	F53G12.9	0.798236	2.26835	1.62766		chrI:112364-112915	F53G12.9	0.820305	1.17096	1.21783		chrI:112364-112915	F53G12.9	1.68932	0.816636	1.60305		chrI:112364-112915	F53G12.9	0.341294	0.39289	1.70706
chrI:11236965-11237076	F46A8.7	0	33.47	0		chrI:11236965-11237076	F46A8.7	0	0	0		chrI:11236965-11237076	F46A8.7	35.7241	0	70.715		chrI:11236965-11237076	F46A8.7	0	35.5643	27.925		chrI:11236965-11237076	F46A8.7	29.7265	34.2205	0
chrI:11237808-11237972	F46A8.13	27.9619	17.6636	39.1181		chrI:11237808-11237972	F46A8.13	64.2108	43.4449	9.35217		chrI:11237808-11237972	F46A8.13	37.7063	26.9124	27.9895		chrI:11237808-11237972	F46A8.13	19.4129	28.1533	36.8431		chrI:11237808-11237972	F46A8.13	15.688	72.2387	31.3868
chrI:11238108-11238219	F46A8.7	0	33.47	0		chrI:11238108-11238219	F46A8.7	0	0	0		chrI:11238108-11238219	F46A8.7	35.7241	0	70.715		chrI:11238108-11238219	F46A8.7	0	35.5643	27.925		chrI:11238108-11238219	F46A8.7	29.7265	34.2205	0
chrI:11239707-11240465	F46A8.5	0	0	0		chrI:11239707-11240465	F46A8.5	0	0.211217	0		chrI:11239707-11240465	F46A8.5	0	0	0.453591		chrI:11239707-11240465	F46A8.5	0.235951	0	0.358242		chrI:11239707-11240465	F46A8.5	0	0.219503	0.190742
chrI:11241216-11241962	F46A8.4	0	0	0		chrI:11241216-11241962	F46A8.4	0	0	0		chrI:11241216-11241962	F46A8.4	0.11232	0	0		chrI:11241216-11241962	F46A8.4	0	0	0		chrI:11241216-11241962	F46A8.4	0	0.322779	0.186991
chrI:11242745-11243512	F46A8.3	0.212372	0	0.445655		chrI:11242745-11243512	F46A8.3	0	0.197979	0		chrI:11242745-11243512	F46A8.3	0.107393	0	0		chrI:11242745-11243512	F46A8.3	0.663488	0	0.335789		chrI:11242745-11243512	F46A8.3	0	0.102873	0
chrI:11243827-11244995	F46A8.6	0	0.345109	0.254761		chrI:11243827-11244995	F46A8.6	0.358441	0.226352	0.487257		chrI:11243827-11244995	F46A8.6	0	0.116847	0		chrI:11243827-11244995	F46A8.6	0	0	0.191956		chrI:11243827-11244995	F46A8.6	0	0	0
chrI:11248261-11249838	F46A8.11	0.514564	0.325051	0.359932		chrI:11248261-11249838	F46A8.11	0.056268	0	0.344203		chrI:11248261-11249838	F46A8.11	0.520412	0.220111	0		chrI:11248261-11249838	F46A8.11	0.267932	0.23026	0.587598		chrI:11248261-11249838	F46A8.11	0.288695	0.387729	0.240662
chrI:11253341-11255875	scrm-6	0.606292	1.00536	0.636141		chrI:11253341-11255875	scrm-6	0.895029	0.706503	0.304171		chrI:11253341-11255875	scrm-6	0.306591	0.583534	0.758613		chrI:11253341-11255875	scrm-6	0.473542	1.06827	0.838803		chrI:11253341-11255875	scrm-6	0.510238	0.734219	0.638017
chrI:11256541-11259217	F36D1.8	0.260098	0	0		chrI:11256541-11259217	F36D1.8	1.02391	0.24247	0.521955		chrI:11256541-11259217	F36D1.8	0.263054	0	0		chrI:11256541-11259217	F36D1.8	0.541728	0.392816	0.102813		chrI:11256541-11259217	F36D1.8	0.985008	0.629956	0.547416
chrI:11261237-11261969	F36D1.12	0	0	0		chrI:11261237-11261969	F36D1.12	0	0	0		chrI:11261237-11261969	F36D1.12	0	0	0		chrI:11261237-11261969	F36D1.12	0	1.89127	0		chrI:11261237-11261969	F36D1.12	0	0	0
chrI:11263170-11263604	F36D1.7	6.7898	8.57826	8.70721		chrI:11263170-11263604	F36D1.7	4.45482	8.43953	7.56974		chrI:11263170-11263604	F36D1.7	8.39296	2.17831	9.06201		chrI:11263170-11263604	F36D1.7	11.7848	9.11501	7.15708		chrI:11263170-11263604	F36D1.7	7.6188	2.19265	2.54048
chrI:11264676-11264979	F36D1.14	0	0	0		chrI:11264676-11264979	F36D1.14	0	0	0		chrI:11264676-11264979	F36D1.14	0	0	0		chrI:11264676-11264979	F36D1.14	0	0	0		chrI:11264676-11264979	F36D1.14	0	0	0
chrI:11265096-11265399	F36D1.13	0	0	0		chrI:11265096-11265399	F36D1.13	0	0	0		chrI:11265096-11265399	F36D1.13	0	0	0		chrI:11265096-11265399	F36D1.13	0	0	0		chrI:11265096-11265399	F36D1.13	0	0	0
chrI:11266061-11266426	F36D1.5	3.24926	0	0		chrI:11266061-11266426	F36D1.5	0	0	0		chrI:11266061-11266426	F36D1.5	0	0	0		chrI:11266061-11266426	F36D1.5	0	0	0		chrI:11266061-11266426	F36D1.5	0	0	0
chrI:11268021-11268401	F36D1.10	0	0	0		chrI:11268021-11268401	F36D1.10	0	0	0		chrI:11268021-11268401	F36D1.10	0	0	0		chrI:11268021-11268401	F36D1.10	0	0	0		chrI:11268021-11268401	F36D1.10	0	0	0
chrI:1126826-1475165	BE10.7	0	0	0		chrI:1126826-1475165	BE10.7	0	0	0		chrI:1126826-1475165	BE10.7	0	0	0		chrI:1126826-1475165	BE10.7	0	0	0		chrI:1126826-1475165	BE10.7	0	0	0
chrI:11268610-11268950	F36D1.15	0	0	0		chrI:11268610-11268950	F36D1.15	0	0	0		chrI:11268610-11268950	F36D1.15	0	0	0		chrI:11268610-11268950	F36D1.15	0	0	0		chrI:11268610-11268950	F36D1.15	0	0	0
chrI:1126977-1127060	ZK993.4	0	0	0		chrI:1126977-1127060	ZK993.4	0	0	0		chrI:1126977-1127060	ZK993.4	0	0	0		chrI:1126977-1127060	ZK993.4	0	0	0		chrI:1126977-1127060	ZK993.4	0	0	0
chrI:11270173-11271218	F36D1.6	0.310081	0.293818	0		chrI:11270173-11271218	F36D1.6	0.152584	0.289067	0.466695		chrI:11270173-11271218	F36D1.6	0.156803	0	0		chrI:11270173-11271218	F36D1.6	0	0.156101	0.12257		chrI:11270173-11271218	F36D1.6	0.130478	0	0
chrI:11271699-11272338	F36D1.4	31.8504	12.9343	38.1926		chrI:11271699-11272338	F36D1.4	31.3458	12.7251	31.9582		chrI:11271699-11272338	F36D1.4	18.4071	8.75854	18.2182		chrI:11271699-11272338	F36D1.4	28.4304	36.6496	21.5828		chrI:11271699-11272338	F36D1.4	30.6336	30.8567	19.1526
chrI:11272527-11273411	F36D1.23	6.95493	4.39344	0		chrI:11272527-11273411	F36D1.23	0	0	0		chrI:11272527-11273411	F36D1.23	2.34466	0	1.1603		chrI:11272527-11273411	F36D1.23	0	0	1.83278		chrI:11272527-11273411	F36D1.23	0	0	3.90339
chrI:11274980-11276322	F36D1.9	12.7863	12.1157	10.2216		chrI:11274980-11276322	F36D1.9	16.1791	13.055	14.6624		chrI:11274980-11276322	F36D1.9	18.4738	7.61824	15.8463		chrI:11274980-11276322	F36D1.9	15.2179	17.1651	21.1797		chrI:11274980-11276322	F36D1.9	14.8599	18.2862	12.8147
chrI:11276596-11280006	madf-2	12.8471	14.3471	12.3563		chrI:11276596-11280006	madf-2	12.3425	11.9764	13.5044		chrI:11276596-11280006	madf-2	12.8384	9.86243	13.9314		chrI:11276596-11280006	madf-2	11.9454	13.089	14.0256		chrI:11276596-11280006	madf-2	9.91074	12.1499	12.7468
chrI:11282464-11286282	sre-22	0	0	0		chrI:11282464-11286282	sre-22	0.114773	0	0		chrI:11282464-11286282	sre-22	0	0	0		chrI:11282464-11286282	sre-22	0	0	0.184394		chrI:11282464-11286282	sre-22	0	0	0.0981789
chrI:1128361-1131637	ceh-45	6.54252	4.39956	5.53598		chrI:1128361-1131637	ceh-45	5.40033	5.31214	5.08231		chrI:1128361-1131637	ceh-45	2.77482	2.03127	2.11257		chrI:1128361-1131637	ceh-45	3.95613	5.73731	5.50601		chrI:1128361-1131637	ceh-45	5.86122	5.52053	5.33022
chrI:11284401-11284453	F36D1.21	0	0	0		chrI:11284401-11284453	F36D1.21	0	0	0		chrI:11284401-11284453	F36D1.21	0	0	0		chrI:11284401-11284453	F36D1.21	0	0	0		chrI:11284401-11284453	F36D1.21	0	0	0
chrI:11287426-11287503	F36D1.17	0	0	0		chrI:11287426-11287503	F36D1.17	0	0	0		chrI:11287426-11287503	F36D1.17	0	0	0		chrI:11287426-11287503	F36D1.17	0	0	0		chrI:11287426-11287503	F36D1.17	0	0	0
chrI:11287739-11287810	F36D1.19	0	0	0		chrI:11287739-11287810	F36D1.19	0	0	0		chrI:11287739-11287810	F36D1.19	0	0	0		chrI:11287739-11287810	F36D1.19	0	0	0		chrI:11287739-11287810	F36D1.19	0	0	0
chrI:11289035-11291860	sru-47	0	0	0		chrI:11289035-11291860	sru-47	0	0	0		chrI:11289035-11291860	sru-47	0	0	0.260354		chrI:11289035-11291860	sru-47	0	0.261877	0		chrI:11289035-11291860	sru-47	0.218891	0	0
chrI:11289422-11289475	F36D1.16	0	0	0		chrI:11289422-11289475	F36D1.16	0	0	0		chrI:11289422-11289475	F36D1.16	0	0	0		chrI:11289422-11289475	F36D1.16	0	0	0		chrI:11289422-11289475	F36D1.16	0	0	0
chrI:11292702-11294144	Y53H1B.2	125.34	114.167	102.338		chrI:11292702-11294144	Y53H1B.2	167.875	146.263	147.906		chrI:11292702-11294144	Y53H1B.2	155.555	163.538	161.469		chrI:11292702-11294144	Y53H1B.2	162.472	169.968	166.255		chrI:11292702-11294144	Y53H1B.2	142.253	158.628	163.295
chrI:11294630-11297159	cutl-10	2.12695	2.20734	3.93198		chrI:11294630-11297159	cutl-10	2.89068	3.39909	2.94715		chrI:11294630-11297159	cutl-10	1.94625	1.0723	1.72352		chrI:11294630-11297159	cutl-10	2.21499	3.05929	2.32207		chrI:11294630-11297159	cutl-10	3.75043	2.74745	3.24013
chrI:11300734-11301654	Y53H1B.4	0	0	0		chrI:11300734-11301654	Y53H1B.4	0	0	0		chrI:11300734-11301654	Y53H1B.4	0	0	0		chrI:11300734-11301654	Y53H1B.4	0	0	0		chrI:11300734-11301654	Y53H1B.4	0	0	0.255717
chrI:11302277-11305210	Y53H1B.6	0	0	0		chrI:11302277-11305210	Y53H1B.6	0	0.0659315	0		chrI:11302277-11305210	Y53H1B.6	0.0715284	0	0		chrI:11302277-11305210	Y53H1B.6	0	0	0.167738		chrI:11302277-11305210	Y53H1B.6	0	0	0
chrI:11306244-11307442	H25P06.5	0	0	0		chrI:11306244-11307442	H25P06.5	0	0	0		chrI:11306244-11307442	H25P06.5	0	0	0.474001		chrI:11306244-11307442	H25P06.5	0	0.476774	0.374361		chrI:11306244-11307442	H25P06.5	0	0.458759	0.39865
chrI:11308112-11311045	H25P06.4	0	0	0		chrI:11308112-11311045	H25P06.4	0	0.0659315	0		chrI:11308112-11311045	H25P06.4	0.0715284	0	0		chrI:11308112-11311045	H25P06.4	0	0	0.167738		chrI:11308112-11311045	H25P06.4	0	0	0
chrI:11311812-11323084	H25P06.1	40.0825	37.2499	34.4829		chrI:11311812-11323084	H25P06.1	35.8613	36.4515	37.1947		chrI:11311812-11323084	H25P06.1	35.4354	36.3523	37.8775		chrI:11311812-11323084	H25P06.1	35.3929	40.2157	34.0148		chrI:11311812-11323084	H25P06.1	32.5529	34.8265	35.1598
chrI:11323523-11331686	M04D5.4	0	0	0		chrI:11323523-11331686	M04D5.4	0	0	0		chrI:11323523-11331686	M04D5.4	0	0	0		chrI:11323523-11331686	M04D5.4	0	0	0		chrI:11323523-11331686	M04D5.4	0	0	0
chrI:11323523-11332984	cdk-9	41.6988	45.5483	40.0189		chrI:11323523-11332984	cdk-9	43.8066	44.6574	43.3341		chrI:11323523-11332984	cdk-9	41.4196	43.0003	44.4729		chrI:11323523-11332984	cdk-9	42.8218	44.0667	43.9544		chrI:11323523-11332984	cdk-9	41.7072	44.4856	44.2987
chrI:11328991-11329051		0	0	0		chrI:11328991-11329051		0	0	0		chrI:11328991-11329051		0	0	0		chrI:11328991-11329051		0	0	0		chrI:11328991-11329051		0	0	0
chrI:113313-113661	F53G12.13	6.6568	8.41022	9.3127		chrI:113313-113661	F53G12.13	13.1027	18.617	0		chrI:113313-113661	F53G12.13	4.4883	6.40692	13.3267		chrI:113313-113661	F53G12.13	16.1755	4.46823	10.5253		chrI:113313-113661	F53G12.13	16.8065	10.7485	5.6041
chrI:11333209-11398046	F54A3.7	0	0	0		chrI:11333209-11398046	F54A3.7	0	0	0		chrI:11333209-11398046	F54A3.7	0	0	0		chrI:11333209-11398046	F54A3.7	0	0	0		chrI:11333209-11398046	F54A3.7	0	0	0
chrI:11334608-11337423	M04D5.1	1.67139	1.94921	1.48388		chrI:11334608-11337423	M04D5.1	1.89797	1.79783	1.41904		chrI:11334608-11337423	M04D5.1	2.2105	1.97988	1.28695		chrI:11334608-11337423	M04D5.1	1.20501	2.07117	1.32135		chrI:11334608-11337423	M04D5.1	2.48859	1.37013	0.865895
chrI:11339832-11341509	M04D5.3	17.1647	15.7753	15.5724		chrI:11339832-11341509	M04D5.3	13.3364	12.9937	14.2444		chrI:11339832-11341509	M04D5.3	12.6609	9.44025	10.8516		chrI:11339832-11341509	M04D5.3	17.6065	15.2031	13.978		chrI:11339832-11341509	M04D5.3	9.88366	9.62742	8.36598
chrI:11342187-11347280	oac-34	0.29799	0.451778	0.625323		chrI:11342187-11347280	oac-34	0.645192	1.00006	0.896995		chrI:11342187-11347280	oac-34	0.66303	1.0325	0.477255		chrI:11342187-11347280	oac-34	0.930977	1.32013	0.942329		chrI:11342187-11347280	oac-34	0.652029	0.40417	0.250867
chrI:11355227-11356362	pes-2.1	95.7611	92.145	78.2005		chrI:11355227-11356362	pes-2.1	100.595	78.9245	82.6824		chrI:11355227-11356362	pes-2.1	89.4096	76.9505	88.8151		chrI:11355227-11356362	pes-2.1	96.2979	90.634	96.1117		chrI:11355227-11356362	pes-2.1	84.7714	82.2707	79.4225
chrI:11358158-11359293	pes-2.2	95.7611	92.145	78.2005		chrI:11358158-11359293	pes-2.2	100.595	79.0448	82.6824		chrI:11358158-11359293	pes-2.2	89.4096	77.0747	88.8151		chrI:11358158-11359293	pes-2.2	96.4323	90.634	96.1117		chrI:11358158-11359293	pes-2.2	84.7714	82.2707	79.4225
chrI:11361138-11362892	F56G4.7	0.327218	0.310056	0.686656		chrI:11361138-11362892	F56G4.7	0.322034	0	0.65665		chrI:11361138-11362892	F56G4.7	0.330937	0.314936	0		chrI:11361138-11362892	F56G4.7	0.340763	0.329457	0.258689		chrI:11361138-11362892	F56G4.7	0	0.317009	0.275473
chrI:11364377-11374310	F56G4.6	19.3801	17.5761	19.4621		chrI:11364377-11374310	F56G4.6	18.4703	20.7176	18.2605		chrI:11364377-11374310	F56G4.6	17.2554	17.979	15.5457		chrI:11364377-11374310	F56G4.6	18.8611	20.746	18.3994		chrI:11364377-11374310	F56G4.6	20.0282	19.3264	18.6724
chrI:1136517-1154386	Y48G8AL.10	18.3884	19.9228	19.5331		chrI:1136517-1154386	Y48G8AL.10	15.4878	20.9428	20.5388		chrI:1136517-1154386	Y48G8AL.10	20.3563	20.8949	19.6622		chrI:1136517-1154386	Y48G8AL.10	18.6152	20.7388	19.2253		chrI:1136517-1154386	Y48G8AL.10	20.5376	20.6043	21.3847
chrI:11374615-11380057	F56G4.4	61.4315	62.1276	56.5761		chrI:11374615-11380057	F56G4.4	64.8598	61.0442	54.6964		chrI:11374615-11380057	F56G4.4	55.8144	60.5875	60.8165		chrI:11374615-11380057	F56G4.4	59.1412	48.2581	59.5733		chrI:11374615-11380057	F56G4.4	54.8947	58.3703	57.9684
chrI:11380229-11388651	png-1	29.1222	30.7007	26.3231		chrI:11380229-11388651	png-1	27.1099	26.0908	30.6754		chrI:11380229-11388651	png-1	27.5406	26.3303	27.6366		chrI:11380229-11388651	png-1	29.2774	27.7348	29.1028		chrI:11380229-11388651	png-1	26.5242	26.9922	26.4803
chrI:113806-114681	F53G12.8	3.43361	1.77465	3.93017		chrI:113806-114681	F53G12.8	2.45761	3.20091	1.25281		chrI:113806-114681	F53G12.8	2.84125	3.60516	2.81209		chrI:113806-114681	F53G12.8	3.57574	2.51426	3.94838		chrI:113806-114681	F53G12.8	2.88963	5.74574	4.20455
chrI:11380854-11406956	Y59C2A.4	0	0	0		chrI:11380854-11406956	Y59C2A.4	0	0	0		chrI:11380854-11406956	Y59C2A.4	0	0	0		chrI:11380854-11406956	Y59C2A.4	0	0	0		chrI:11380854-11406956	Y59C2A.4	0	0	0
chrI:11381613-11381684	F56G4.8	0	0	0		chrI:11381613-11381684	F56G4.8	0	0	0		chrI:11381613-11381684	F56G4.8	0	0	0		chrI:11381613-11381684	F56G4.8	0	0	0		chrI:11381613-11381684	F56G4.8	0	0	0
chrI:11387045-11391522	M70.6	0	0	0		chrI:11387045-11391522	M70.6	0	0	0		chrI:11387045-11391522	M70.6	0	0	0		chrI:11387045-11391522	M70.6	0	0	0		chrI:11387045-11391522	M70.6	0	0	0
chrI:11389131-11396649	aat-9	41.159	38.5391	36.7229		chrI:11389131-11396649	aat-9	29.7379	42.4281	42.6364		chrI:11389131-11396649	aat-9	40.0313	42.3549	42.7026		chrI:11389131-11396649	aat-9	42.6112	43.3583	42.4877		chrI:11389131-11396649	aat-9	38.5583	41.4725	38.8154
chrI:11391507-11391560	Y53H1C.10	0	0	0		chrI:11391507-11391560	Y53H1C.10	0	0	0		chrI:11391507-11391560	Y53H1C.10	0	0	0		chrI:11391507-11391560	Y53H1C.10	0	0	0		chrI:11391507-11391560	Y53H1C.10	0	0	0
chrI:11391804-11391859	Y53H1C.11	0	0	0		chrI:11391804-11391859	Y53H1C.11	0	0	0		chrI:11391804-11391859	Y53H1C.11	0	0	0		chrI:11391804-11391859	Y53H1C.11	0	0	0		chrI:11391804-11391859	Y53H1C.11	0	0	0
chrI:11392392-11392537	Y53H1C.7	0	0	0		chrI:11392392-11392537	Y53H1C.7	0	0	0		chrI:11392392-11392537	Y53H1C.7	0	0	0		chrI:11392392-11392537	Y53H1C.7	0	0	0		chrI:11392392-11392537	Y53H1C.7	0	0	0
chrI:11392725-11392893	Y53H1C.9	8.39512	0	0		chrI:11392725-11392893	Y53H1C.9	0	7.82617	0		chrI:11392725-11392893	Y53H1C.9	0	0	0		chrI:11392725-11392893	Y53H1C.9	8.74263	0	0		chrI:11392725-11392893	Y53H1C.9	0	0	0
chrI:11392801-11392906	Y53H1C.4	0	0	0		chrI:11392801-11392906	Y53H1C.4	0	0	0		chrI:11392801-11392906	Y53H1C.4	0	0	0		chrI:11392801-11392906	Y53H1C.4	0	0	0		chrI:11392801-11392906	Y53H1C.4	0	0	0
chrI:11400986-11416411	ego-2	30.4551	29.9598	33.2478		chrI:11400986-11416411	ego-2	23.35	36.4803	33.9861		chrI:11400986-11416411	ego-2	36.3325	36.5406	34.1984		chrI:11400986-11416411	ego-2	35.2179	35.1199	34.813		chrI:11400986-11416411	ego-2	35.3659	36.4422	36.289
chrI:11404996-11405016	F47B8.17	0	0	0		chrI:11404996-11405016	F47B8.17	0	0	0		chrI:11404996-11405016	F47B8.17	0	0	0		chrI:11404996-11405016	F47B8.17	0	0	0		chrI:11404996-11405016	F47B8.17	0	0	0
chrI:11417873-11421227	Y53H1C.3	0.20213	0.191529	0.530203		chrI:11417873-11421227	Y53H1C.3	0.198927	0.235539	0.0507034		chrI:11417873-11421227	Y53H1C.3	0.204427	0.291814	0.0505823		chrI:11417873-11421227	Y53H1C.3	0.315745	0.356147	0.279646		chrI:11417873-11421227	Y53H1C.3	0.212633	0.538514	0.340331
chrI:11422180-11423591	C27C7.7	1.276	1.93453	0.669411		chrI:11422180-11423591	C27C7.7	1.00463	0.95162	0.256064		chrI:11422180-11423591	C27C7.7	0.516202	0.614053	0.127726		chrI:11422180-11423591	C27C7.7	1.4617	1.54168	1.71491		chrI:11422180-11423591	C27C7.7	1.396	1.48343	1.5039
chrI:11424022-11425945	C27C7.5	0	0	0		chrI:11424022-11425945	C27C7.5	0	0	0		chrI:11424022-11425945	C27C7.5	0	0	0		chrI:11424022-11425945	C27C7.5	0	0	0		chrI:11424022-11425945	C27C7.5	0	0	0
chrI:11424022-11426044		0	0.152491	0		chrI:11424022-11426044		0	0	0		chrI:11424022-11426044		0	0	0		chrI:11424022-11426044		0	0	0		chrI:11424022-11426044		0	0	0
chrI:11429061-11432054	nhr-74	3.55344	5.64192	3.90262		chrI:11429061-11432054	nhr-74	3.81951	7.3371	4.46661		chrI:11429061-11432054	nhr-74	2.68991	1.91023	0.671646		chrI:11429061-11432054	nhr-74	5.84431	4.75461	7.03376		chrI:11429061-11432054	nhr-74	2.9373	4.37605	3.2066
chrI:11430142-11430170	C27C7.9	0	0	0		chrI:11430142-11430170	C27C7.9	0	0	0		chrI:11430142-11430170	C27C7.9	0	0	0		chrI:11430142-11430170	C27C7.9	0	0	0		chrI:11430142-11430170	C27C7.9	0	0	0
chrI:11431383-11432054	nhr-244	4.55002	0	5.04157		chrI:11431383-11432054	nhr-244	4.19306	0	4.05764		chrI:11431383-11432054	nhr-244	0.842043	0	2.78925		chrI:11431383-11432054	nhr-244	0	0	0		chrI:11431383-11432054	nhr-244	0.818512	0	1.27491
chrI:11434076-11435863	nhr-73	0.460473	0.623317	0.483143		chrI:11434076-11435863	nhr-73	0.453177	0.797208	0.792052		chrI:11434076-11435863	nhr-73	0.332647	0.189938	0.329234		chrI:11434076-11435863	nhr-73	0.685048	0.993479	0.572056		chrI:11434076-11435863	nhr-73	0.775041	0.573564	0.775309
chrI:11436771-11437397	nhr-259	0.787622	0.746313	0.330559		chrI:11436771-11437397	nhr-259	1.39526	0.440546	0.790286		chrI:11436771-11437397	nhr-259	0.796573	0.454835	0.47304		chrI:11436771-11437397	nhr-259	0.65618	0.475807	0.62267		chrI:11436771-11437397	nhr-259	0.66284	0.457828	0.132614
chrI:11449845-11451962	ZK1025.2	1.38422	0.690325	0.611522		chrI:11449845-11451962	ZK1025.2	2.00758	1.76582	1.7544		chrI:11449845-11451962	ZK1025.2	0.147363	0.210357	0.145851		chrI:11449845-11451962	ZK1025.2	2.12434	1.24698	1.20951		chrI:11449845-11451962	ZK1025.2	1.28754	0.776384	1.90131
chrI:11454769-11455440	nhr-244	7.12995	4.14573	7.48097		chrI:11454769-11455440	nhr-244	8.13332	7.09993	8.12962		chrI:11454769-11455440	nhr-244	2.94995	1.71558	3.08188		chrI:11454769-11455440	nhr-244	5.73757	4.40513	4.35565		chrI:11454769-11455440	nhr-244	3.68204	3.76772	3.41047
chrI:11456496-11459936	ZK1025.4	0.203174	0.192518	0.213177		chrI:11456496-11459936	ZK1025.4	0.499887	0.0947023	0.101931		chrI:11456496-11459936	ZK1025.4	0	0.042514	0		chrI:11456496-11459936	ZK1025.4	0	0.102282	0.0803115		chrI:11456496-11459936	ZK1025.4	0	0.0984173	0.0855222
chrI:11461053-11463042	ZK1025.3	3.39408	3.09695	4.08876		chrI:11461053-11463042	ZK1025.3	6.18575	5.50781	5.5498		chrI:11461053-11463042	ZK1025.3	1.01708	1.57285	1.38414		chrI:11461053-11463042	ZK1025.3	3.40367	3.67044	2.88202		chrI:11461053-11463042	ZK1025.3	3.91427	2.80104	4.02145
chrI:11465162-11467524	bah-1	0.690549	0.817914	1.26796		chrI:11465162-11467524	bah-1	1.35922	1.20703	1.38577		chrI:11465162-11467524	bah-1	0.436498	0.332314	0.604827		chrI:11465162-11467524	bah-1	0.719134	0.695274	1.09185		chrI:11465162-11467524	bah-1	0.944363	0.752629	1.30803
chrI:11469451-11471574	ZK1025.2	1.38422	0.690325	0.611522		chrI:11469451-11471574	ZK1025.2	2.00758	1.76582	1.7544		chrI:11469451-11471574	ZK1025.2	0.147363	0.350594	0.145851		chrI:11469451-11471574	ZK1025.2	2.12434	1.24698	1.20951		chrI:11469451-11471574	ZK1025.2	1.28754	0.776384	1.90131
chrI:11473267-11473893	nhr-259	0	0	0		chrI:11473267-11473893	nhr-259	0.972655	0	0		chrI:11473267-11473893	nhr-259	0.248484	0.252992	0.263118		chrI:11473267-11473893	nhr-259	0	0	0		chrI:11473267-11473893	nhr-259	0	0	0
chrI:11473267-11475609	nhr-113	0.683777	0.647914	0.391331		chrI:11473267-11475609	nhr-113	0.411472	0.405641	0.935577		chrI:11473267-11475609	nhr-113	0.467757	0.199307	0.207284		chrI:11473267-11475609	nhr-113	0.906285	0.438108	0.638859		chrI:11473267-11475609	nhr-113	0.7847	0.421554	0.575645
chrI:11477878-11479937	nhr-245	0.460473	0.623317	0.483143		chrI:11477878-11479937	nhr-245	0.453177	0.797208	0.792052		chrI:11477878-11479937	nhr-245	0.332647	0.189938	0.329234		chrI:11477878-11479937	nhr-245	0.685048	0.993479	0.572056		chrI:11477878-11479937	nhr-245	0.775041	0.573564	0.775309
chrI:11483381-11484561	K08C9.5	0.1397	0.264746	0.58631		chrI:11483381-11484561	K08C9.5	0.274973	0.390696	0.280345		chrI:11483381-11484561	K08C9.5	0.706437	0.403368	0.139838		chrI:11483381-11484561	K08C9.5	0.436448	0.281311	0.331327		chrI:11483381-11484561	K08C9.5	0.587837	0.135341	0.58804
chrI:11484828-11486400	K08C9.1	1.97516	2.43304	1.86517		chrI:11484828-11486400	K08C9.1	1.5551	2.94609	2.5764		chrI:11484828-11486400	K08C9.1	3.99523	1.71092	1.58169		chrI:11484828-11486400	K08C9.1	2.26262	1.78981	2.18611		chrI:11484828-11486400	K08C9.1	1.49602	1.33948	1.66282
chrI:11486942-11488385	K08C9.2	7.12061	9.44601	6.83079		chrI:11486942-11488385	K08C9.2	5.40601	6.82769	6.94056		chrI:11486942-11488385	K08C9.2	5.76123	5.87428	7.12764		chrI:11486942-11488385	K08C9.2	6.99163	6.34998	8.20275		chrI:11486942-11488385	K08C9.2	5.30764	7.48973	5.99457
chrI:11489219-11490550	col-65	11.6566	10.2168	13.6064		chrI:11489219-11490550	col-65	14.053	12.9041	11.5498		chrI:11489219-11490550	col-65	2.35781	5.04856	2.47946		chrI:11489219-11490550	col-65	7.58692	11.883	8.75455		chrI:11489219-11490550	col-65	8.46097	7.76384	7.97323
chrI:11491279-11542460	ZK1025.12	0	0	0		chrI:11491279-11542460	ZK1025.12	0	0	0		chrI:11491279-11542460	ZK1025.12	0	0	0		chrI:11491279-11542460	ZK1025.12	0	0	0		chrI:11491279-11542460	ZK1025.12	0	0	0
chrI:11492347-11492763	K08C9.10	0	0	0		chrI:11492347-11492763	K08C9.10	0	0	0		chrI:11492347-11492763	K08C9.10	0.917773	0	0		chrI:11492347-11492763	K08C9.10	0	0	0.71741		chrI:11492347-11492763	K08C9.10	0	0	0
chrI:11495510-11496235	K08C9.7	0.0792126	0.075058	0.0831124		chrI:11495510-11496235	K08C9.7	0	1.01536	0		chrI:11495510-11496235	K08C9.7	0.0801128	0	0.0792908		chrI:11495510-11496235	K08C9.7	0	0.159509	0.313115		chrI:11495510-11496235	K08C9.7	0	0	0.66686
chrI:11498439-11498705	K08C9.9	0	0	0		chrI:11498439-11498705	K08C9.9	0	0	0		chrI:11498439-11498705	K08C9.9	0	0	0		chrI:11498439-11498705	K08C9.9	0	0	0		chrI:11498439-11498705	K08C9.9	0	0	0
chrI:11498930-11499636	K08C9.6	0.473534	0	0		chrI:11498930-11499636	K08C9.6	0	0	0		chrI:11498930-11499636	K08C9.6	0	0	0		chrI:11498930-11499636	K08C9.6	0	0	0		chrI:11498930-11499636	K08C9.6	0	0	0
chrI:11501627-11506974	F32B4.8	0.348629	0.330344	0.365793		chrI:11501627-11506974	F32B4.8	0.257329	0.528128	0.393534		chrI:11501627-11506974	F32B4.8	0.132222	0.209714	0.174487		chrI:11501627-11506974	F32B4.8	0.090765	0.175507	0.344519		chrI:11501627-11506974	F32B4.8	0.440094	0.422189	0.366872
chrI:11510056-11512760	F32B4.1	0.0977762	0	0.10259		chrI:11510056-11512760	F32B4.1	0.192454	0	0.196214		chrI:11510056-11512760	F32B4.1	0.0988875	0	0		chrI:11510056-11512760	F32B4.1	0.101824	0.19689	0.231897		chrI:11510056-11512760	F32B4.1	0.0822857	0.0947255	0.164628
chrI:11512930-11513804	F32B4.2	0	1.95472	1.80373		chrI:11512930-11513804	F32B4.2	1.35349	3.84622	1.37993		chrI:11512930-11513804	F32B4.2	1.39091	1.32365	0.688317		chrI:11512930-11513804	F32B4.2	1.43221	2.76937	2.98994		chrI:11512930-11513804	F32B4.2	1.73609	2.99783	1.73669
chrI:11515117-11517099	F32B4.6	0	0.140481	0		chrI:11515117-11517099	F32B4.6	0	0.276419	0		chrI:11515117-11517099	F32B4.6	0.149942	0	0		chrI:11515117-11517099	F32B4.6	0.154394	0	0.117207		chrI:11515117-11517099	F32B4.6	0	0	0
chrI:11517556-11526553		21.9934	20.1937	16.8593		chrI:11517556-11526553		14.4218	19.7453	20.847		chrI:11517556-11526553		19.1794	18.3948	18.7719		chrI:11517556-11526553		22.9217	18.0302	19.5888		chrI:11517556-11526553		18.4962	22.1633	19.2103
chrI:11517837-11520651	F32B4.5	8.56493	6.98036	2.1934		chrI:11517837-11520651	F32B4.5	12.1275	11.1503	5.65642		chrI:11517837-11520651	F32B4.5	10.4075	2.11754	3.20265		chrI:11517837-11520651	F32B4.5	10.4172	10.7957	9.3625		chrI:11517837-11520651	F32B4.5	5.26612	7.63156	15.9408
chrI:11519964-11520093	F32B4.12	0	0	0		chrI:11519964-11520093	F32B4.12	0	0	0		chrI:11519964-11520093	F32B4.12	29.7872	0	0		chrI:11519964-11520093	F32B4.12	0	0	0		chrI:11519964-11520093	F32B4.12	0	0	24.7949
chrI:11523807-11526553	F32B4.4	7.33082	8.20642	9.23386		chrI:11523807-11526553	F32B4.4	11.7576	7.69315	10.4632		chrI:11523807-11526553	F32B4.4	10.4737	6.69258	6.30897		chrI:11523807-11526553	F32B4.4	8.1406	11.7713	10.2535		chrI:11523807-11526553	F32B4.4	12.6026	9.03329	10.6817
chrI:11527067-11557783	dys-1	25.2699	22.1049	22.8955		chrI:11527067-11557783	dys-1	27.9948	23.2501	27.8099		chrI:11527067-11557783	dys-1	26.6902	32.7437	24.7321		chrI:11527067-11557783	dys-1	24.1466	8.33622	24.4707		chrI:11527067-11557783	dys-1	9.6411	9.61001	10.1191
chrI:11537207-11537292	F32B4.11	0	0	0		chrI:11537207-11537292	F32B4.11	0	0	0		chrI:11537207-11537292	F32B4.11	0	0	0		chrI:11537207-11537292	F32B4.11	0	0	0		chrI:11537207-11537292	F32B4.11	0	0	0
chrI:11537519-11537582	F32B4.9	0	0	0		chrI:11537519-11537582	F32B4.9	0	0	0		chrI:11537519-11537582	F32B4.9	0	0	0		chrI:11537519-11537582	F32B4.9	0	0	0		chrI:11537519-11537582	F32B4.9	0	0	0
chrI:1155404-1156023	aps-3	97.6332	113.562	109.346		chrI:1155404-1156023	aps-3	120.918	97.4081	102.917		chrI:1155404-1156023	aps-3	102.071	105.319	110.632		chrI:1155404-1156023	aps-3	112.242	106.033	101.252		chrI:1155404-1156023	aps-3	114.016	109.731	113.132
chrI:11558025-11558636	F15D3.9	0	0	2.05193		chrI:11558025-11558636	F15D3.9	3.84933	1.82311	1.96227		chrI:11558025-11558636	F15D3.9	1.97788	1.88224	1.95758		chrI:11558025-11558636	F15D3.9	2.0366	3.93807	0		chrI:11558025-11558636	F15D3.9	3.29164	1.89463	3.29278
chrI:11560627-11564378	clec-101	0	0.104396	0.115599		chrI:11560627-11564378	clec-101	0	0	0		chrI:11560627-11564378	clec-101	0	0	0		chrI:11560627-11564378	clec-101	0	0.110929	0.0871009		chrI:11560627-11564378	clec-101	0.0927201	0	0.0927521
chrI:1156090-1156267	Y48G8AL.18	0	0	0		chrI:1156090-1156267	Y48G8AL.18	0	0	0		chrI:1156090-1156267	Y48G8AL.18	0	0	0		chrI:1156090-1156267	Y48G8AL.18	7.00908	0	0		chrI:1156090-1156267	Y48G8AL.18	0	0	0
chrI:1156165-1156457	Y48G8AL.17	0	0	0		chrI:1156165-1156457	Y48G8AL.17	0	0	1.15165		chrI:1156165-1156457	Y48G8AL.17	0	0	0		chrI:1156165-1156457	Y48G8AL.17	0	0	0		chrI:1156165-1156457	Y48G8AL.17	0	0	0
chrI:11565231-11570794	F15D3.4	0.493977	0.851034	0.565414		chrI:11565231-11570794	F15D3.4	0.574541	0.711681	0.766001		chrI:11565231-11570794	F15D3.4	0.499591	0.821205	0.764172		chrI:11565231-11570794	F15D3.4	0.374127	0.768642	0.710041		chrI:11565231-11570794	F15D3.4	0.453509	0.696093	0.756109
chrI:115655-115676	21ur-13877	0	0	0		chrI:115655-115676	21ur-13877	0	0	0		chrI:115655-115676	21ur-13877	0	0	0		chrI:115655-115676	21ur-13877	0	0	0		chrI:115655-115676	21ur-13877	0	0	0
chrI:1156599-1157422	rpl-17	3539.84	3582.22	3442.72		chrI:1156599-1157422	rpl-17	3933.54	3377.48	3390.36		chrI:1156599-1157422	rpl-17	3110.34	3098.6	3276.41		chrI:1156599-1157422	rpl-17	3093.76	3186.51	3045.92		chrI:1156599-1157422	rpl-17	2972.78	2958.39	3159.56
chrI:11570876-11571157	F15D3.5	0	0	2.54483		chrI:11570876-11571157	F15D3.5	0	0	0		chrI:11570876-11571157	F15D3.5	0	0	0		chrI:11570876-11571157	F15D3.5	0	0	0		chrI:11570876-11571157	F15D3.5	4.08233	0	2.04187
chrI:11572410-11577450	F15D3.6	152.845	155.793	149.24		chrI:11572410-11577450	F15D3.6	153.033	155.296	148.282		chrI:11572410-11577450	F15D3.6	145.804	133.882	144.067		chrI:11572410-11577450	F15D3.6	134.317	146.123	145.039		chrI:11572410-11577450	F15D3.6	152.773	159.754	165.003
chrI:115738-117401	col-45	0.26211	0	0.137507		chrI:115738-117401	col-45	0.128978	0.488692	0.394494		chrI:115738-117401	col-45	0.132544	0	0		chrI:115738-117401	col-45	0.13648	0.263903	0.51804		chrI:115738-117401	col-45	0.220584	0.634829	0.55165
chrI:1157717-1162877	Y48G8AL.7	39.5378	34.3203	34.522		chrI:1157717-1162877	Y48G8AL.7	38.9114	37.8893	37.7296		chrI:1157717-1162877	Y48G8AL.7	35.7927	36.4571	39.0233		chrI:1157717-1162877	Y48G8AL.7	31.3847	36.7462	38.2521		chrI:1157717-1162877	Y48G8AL.7	33.2739	31.0719	31.4233
chrI:11578635-11579471	F15D3.7	146.04	151.885	134.383		chrI:11578635-11579471	F15D3.7	153.333	129.226	137.326		chrI:11578635-11579471	F15D3.7	122.82	126.089	137.194		chrI:11578635-11579471	F15D3.7	122.807	141.928	126.568		chrI:11578635-11579471	F15D3.7	132.433	132.215	121.302
chrI:11579924-11581977	F15D3.8	0.595634	0.846592	0.468719		chrI:11579924-11581977	F15D3.8	0.293099	0.41645	0.149412		chrI:11579924-11581977	F15D3.8	4.96983	5.01617	3.27922		chrI:11579924-11581977	F15D3.8	0.465218	0.449782	0.235445		chrI:11579924-11581977	F15D3.8	0.626586	0.57705	0.376081
chrI:11582749-11586038	spe-9	1.04854	0.721393	0.45646		chrI:11582749-11586038	spe-9	0.32087	0.213235	0.436093		chrI:11582749-11586038	spe-9	0.439049	0.165113	0.400685		chrI:11582749-11586038	spe-9	0.452085	0.328294	0.429913		chrI:11582749-11586038	spe-9	0.639379	0.620196	0.456405
chrI:11584101-11584186	M01E5.8	0	0	0		chrI:11584101-11584186	M01E5.8	0	0	0		chrI:11584101-11584186	M01E5.8	0	0	0		chrI:11584101-11584186	M01E5.8	0	0	0		chrI:11584101-11584186	M01E5.8	0	0	0
chrI:11584101-11584191	C17D12.10	0	0	0		chrI:11584101-11584191	C17D12.10	0	0	0		chrI:11584101-11584191	C17D12.10	0	0	0		chrI:11584101-11584191	C17D12.10	0	0	0		chrI:11584101-11584191	C17D12.10	0	0	0
chrI:11584773-11584859	C17D12.10	0	0	0		chrI:11584773-11584859	C17D12.10	0	0	0		chrI:11584773-11584859	C17D12.10	0	0	0		chrI:11584773-11584859	C17D12.10	0	0	0		chrI:11584773-11584859	C17D12.10	0	0	0
chrI:11585348-11585447	C17D12.15	0	0	0		chrI:11585348-11585447	C17D12.15	0	0	0		chrI:11585348-11585447	C17D12.15	0	0	0		chrI:11585348-11585447	C17D12.15	0	0	0		chrI:11585348-11585447	C17D12.15	0	0	0
chrI:11585350-11585447	T05A8.9	0	0	0		chrI:11585350-11585447	T05A8.9	0	0	0		chrI:11585350-11585447	T05A8.9	0	0	0		chrI:11585350-11585447	T05A8.9	0	0	0		chrI:11585350-11585447	T05A8.9	0	0	0
chrI:11586241-11587285	C17D12.5	0.480235	1.36514	1.00776		chrI:11586241-11587285	C17D12.5	0.945253	1.79076	0.481859		chrI:11586241-11587285	C17D12.5	0	0.924418	0		chrI:11586241-11587285	C17D12.5	1.00023	1.45056	1.8983		chrI:11586241-11587285	C17D12.5	0.404152	2.32626	0
chrI:11592292-11601314	unc-75	4.7912	5.83703	7.42093		chrI:11592292-11601314	unc-75	4.71529	8.15312	6.02833		chrI:11592292-11601314	unc-75	7.23002	7.46601	6.54683		chrI:11592292-11601314	unc-75	8.47428	8.42283	8.23691		chrI:11592292-11601314	unc-75	9.53632	11.3464	8.9634
chrI:11592992-11593045	C17D12.11	0	0	0		chrI:11592992-11593045	C17D12.11	0	0	0		chrI:11592992-11593045	C17D12.11	0	0	0		chrI:11592992-11593045	C17D12.11	0	0	0		chrI:11592992-11593045	C17D12.11	0	0	0
chrI:11595117-11595189	C17D12.17	0	0	0		chrI:11595117-11595189	C17D12.17	0	0	0		chrI:11595117-11595189	C17D12.17	0	0	0		chrI:11595117-11595189	C17D12.17	0	0	0		chrI:11595117-11595189	C17D12.17	0	0	0
chrI:11596201-11596254	C17D12.11	0	0	0		chrI:11596201-11596254	C17D12.11	0	0	0		chrI:11596201-11596254	C17D12.11	0	0	0		chrI:11596201-11596254	C17D12.11	0	0	0		chrI:11596201-11596254	C17D12.11	0	0	0
chrI:11596493-11596544	C17D12.11	0	0	0		chrI:11596493-11596544	C17D12.11	0	0	0		chrI:11596493-11596544	C17D12.11	0	0	0		chrI:11596493-11596544	C17D12.11	0	0	0		chrI:11596493-11596544	C17D12.11	0	0	0
chrI:11596679-11596748	C17D12.14	0	0	0		chrI:11596679-11596748	C17D12.14	0	0	0		chrI:11596679-11596748	C17D12.14	0	0	0		chrI:11596679-11596748	C17D12.14	0	0	0		chrI:11596679-11596748	C17D12.14	0	0	0
chrI:11601852-11602009	C17D12.18	33.9362	21.4375	59.3449		chrI:11601852-11602009	C17D12.18	33.3985	94.9089	68.102		chrI:11601852-11602009	C17D12.18	125.847	21.7749	56.6162		chrI:11601852-11602009	C17D12.18	94.2425	136.674	98.3727		chrI:11601852-11602009	C17D12.18	142.799	109.591	66.6624
chrI:11604601-11611292	C17D12.7	37.7131	43.2252	41.5325		chrI:11604601-11611292	C17D12.7	43.8855	45.3951	45.4694		chrI:11604601-11611292	C17D12.7	43.1459	47.0416	40.5892		chrI:11604601-11611292	C17D12.7	49.5798	42.4062	48.3716		chrI:11604601-11611292	C17D12.7	49.6133	51.0341	49.1224
chrI:11609305-11609436	C17D12.8	0	0	0		chrI:11609305-11609436	C17D12.8	0	0	0		chrI:11609305-11609436	C17D12.8	54.9335	0	0		chrI:11609305-11609436	C17D12.8	0	27.3439	21.4704		chrI:11609305-11609436	C17D12.8	22.8555	0	22.8634
chrI:11611696-11616130		75.008	72.0363	74.4385		chrI:11611696-11616130		69.3933	73.9821	80.5023		chrI:11611696-11616130		75.1268	70.7961	75.082		chrI:11611696-11616130		77.2063	80.4878	73.8657		chrI:11611696-11616130		76.6774	75.4788	80.4902
chrI:11612066-11616130	dhhc-7	0	0	0		chrI:11612066-11616130	dhhc-7	0	0	0		chrI:11612066-11616130	dhhc-7	0	0	0		chrI:11612066-11616130	dhhc-7	0	0	0		chrI:11612066-11616130	dhhc-7	0	0	0
chrI:11616806-11620254	Y47H9A.1	0.678559	0.64297	0.610257		chrI:11616806-11620254	Y47H9A.1	0.190802	0.0451837	0.0972649		chrI:11616806-11620254	Y47H9A.1	0	0	0.0970328		chrI:11616806-11620254	Y47H9A.1	0.151425	0.0976003	0.0766355		chrI:11616806-11620254	Y47H9A.1	0.0407897	0.0469563	0.122411
chrI:11621566-11621890	C17D12.9	1.35543	0	0		chrI:11621566-11621890	C17D12.9	0	0	0		chrI:11621566-11621890	C17D12.9	0	0	0		chrI:11621566-11621890	C17D12.9	0	0	0		chrI:11621566-11621890	C17D12.9	0	0	0
chrI:11623105-11626553	C17D12.3	0.678559	0.64297	0.610257		chrI:11623105-11626553	C17D12.3	0.190802	0.0451837	0.0972649		chrI:11623105-11626553	C17D12.3	0	0	0.0970328		chrI:11623105-11626553	C17D12.3	0.151425	0.0976003	0.0766355		chrI:11623105-11626553	C17D12.3	0.0407897	0.0469563	0.122411
chrI:11628139-11628346	Y47H9A.5	0	0	0		chrI:11628139-11628346	Y47H9A.5	0	0	0		chrI:11628139-11628346	Y47H9A.5	0	0	0		chrI:11628139-11628346	Y47H9A.5	0	0	0		chrI:11628139-11628346	Y47H9A.5	0	0	0
chrI:11628154-11628223	Y47H9A.3	0	0	0		chrI:11628154-11628223	Y47H9A.3	0	0	0		chrI:11628154-11628223	Y47H9A.3	0	0	0		chrI:11628154-11628223	Y47H9A.3	0	0	0		chrI:11628154-11628223	Y47H9A.3	0	0	0
chrI:11628158-11628345	Y47H9A.2	0	0	0		chrI:11628158-11628345	Y47H9A.2	0.406843	0	0		chrI:11628158-11628345	Y47H9A.2	0	0	0.413801		chrI:11628158-11628345	Y47H9A.2	0	0	0		chrI:11628158-11628345	Y47H9A.2	0	0	0
chrI:11628588-11628657	Y47H9A.4	0	0	0		chrI:11628588-11628657	Y47H9A.4	0	0	0		chrI:11628588-11628657	Y47H9A.4	0	0	0		chrI:11628588-11628657	Y47H9A.4	0	0	0		chrI:11628588-11628657	Y47H9A.4	0	0	0
chrI:1162955-1175756	haf-6	18.5939	19.0111	17.0188		chrI:1162955-1175756	haf-6	17.1313	17.966	18.2032		chrI:1162955-1175756	haf-6	15.2043	16.6993	16.4626		chrI:1162955-1175756	haf-6	18.6574	20.8835	15.236		chrI:1162955-1175756	haf-6	18.6921	18.0138	17.414
chrI:11629631-11629923	W04G5.3	0	0	0		chrI:11629631-11629923	W04G5.3	0	0	0		chrI:11629631-11629923	W04G5.3	0	0	0		chrI:11629631-11629923	W04G5.3	3.0557	0	0		chrI:11629631-11629923	W04G5.3	0	0	0
chrI:11630054-11632838	W04G5.4	0.074545	0	0.15643		chrI:11630054-11632838	W04G5.4	0.073364	0	0		chrI:11630054-11632838	W04G5.4	0	0.0717469	0.0746186		chrI:11630054-11632838	W04G5.4	0.232892	0.15011	0.176799		chrI:11630054-11632838	W04G5.4	0	0	0.0627566
chrI:11632992-11633723	rab-11.2	0	0	0		chrI:11632992-11633723	rab-11.2	0	0	0		chrI:11632992-11633723	rab-11.2	0	0	0		chrI:11632992-11633723	rab-11.2	0	0.214722	0		chrI:11632992-11633723	rab-11.2	0	0	0
chrI:11632992-11638482		0.535499	0	0		chrI:11632992-11638482		0	0	0		chrI:11632992-11638482		0	0	0		chrI:11632992-11638482		0.278833	0	0		chrI:11632992-11638482		0	0	0.225408
chrI:11634603-11636901	W04G5.5	0	0.0934571	0		chrI:11634603-11636901	W04G5.5	0	0	0		chrI:11634603-11636901	W04G5.5	0	0	0		chrI:11634603-11636901	W04G5.5	0	0.0993049	0.0779739		chrI:11634603-11636901	W04G5.5	0	0	0.0830328
chrI:11638472-11640405	W04G5.10	0	0.0934571	0.103486		chrI:11638472-11640405	W04G5.10	0.0970674	0	0		chrI:11638472-11640405	W04G5.10	0	0	0		chrI:11638472-11640405	W04G5.10	0	0	0.0779739		chrI:11638472-11640405	W04G5.10	0	0	0
chrI:11640-16585	nlp-40	161.162	157.408	172.349		chrI:11640-16585	nlp-40	143.968	132.327	143.671		chrI:11640-16585	nlp-40	131.022	115.141	120.991		chrI:11640-16585	nlp-40	127.812	142.294	129.86		chrI:11640-16585	nlp-40	116.328	115.899	126.805
chrI:11640677-11642197	kin-23	0	0	0		chrI:11640677-11642197	kin-23	0.103387	0	0.105407		chrI:11640677-11642197	kin-23	0	0	0		chrI:11640677-11642197	kin-23	0	0	0		chrI:11640677-11642197	kin-23	0	0	0
chrI:11642615-11645411	W04G5.9	0	0	0		chrI:11642615-11645411	W04G5.9	0	0	0		chrI:11642615-11645411	W04G5.9	0	0	0		chrI:11642615-11645411	W04G5.9	0	0.10137	0.0795957		chrI:11642615-11645411	W04G5.9	0	0	0
chrI:11648786-11649006	W04G5.16	0	0	0		chrI:11648786-11649006	W04G5.16	0	0	0		chrI:11648786-11649006	W04G5.16	0	0	0		chrI:11648786-11649006	W04G5.16	0	7.83569	0		chrI:11648786-11649006	W04G5.16	0	0	0
chrI:11649493-11649678	W04G5.11	0	0	0		chrI:11649493-11649678	W04G5.11	0	0	0		chrI:11649493-11649678	W04G5.11	0	0	0		chrI:11649493-11649678	W04G5.11	0	0	0		chrI:11649493-11649678	W04G5.11	0	0	0
chrI:11649615-11649684	Y47H9A.4	0	0	0		chrI:11649615-11649684	Y47H9A.4	0	0	0		chrI:11649615-11649684	Y47H9A.4	0	0	0		chrI:11649615-11649684	Y47H9A.4	0	0	0		chrI:11649615-11649684	Y47H9A.4	0	0	0
chrI:11649972-11651816	W04G5.8	0.206266	0.293171	0.10821		chrI:11649972-11651816	W04G5.8	0.202998	0.192287	0.413927		chrI:11649972-11651816	W04G5.8	0.104305	0.397047	0.20647		chrI:11649972-11651816	W04G5.8	0	0.103839	0.244601		chrI:11649972-11651816	W04G5.8	0.260381	0.19983	0.173647
chrI:11652779-11654245	W04G5.7	0	0	0		chrI:11652779-11654245	W04G5.7	0	0	0		chrI:11652779-11654245	W04G5.7	0	0	0		chrI:11652779-11654245	W04G5.7	0	0	0		chrI:11652779-11654245	W04G5.7	0	0	0
chrI:11653242-11653334	W04G5.14	0	0	0		chrI:11653242-11653334	W04G5.14	0	0	0		chrI:11653242-11653334	W04G5.14	0	0	0		chrI:11653242-11653334	W04G5.14	0	0	0		chrI:11653242-11653334	W04G5.14	0	0	0
chrI:11667901-11667960	F11A6.11	0	0	0		chrI:11667901-11667960	F11A6.11	0	0	0		chrI:11667901-11667960	F11A6.11	0	0	0		chrI:11667901-11667960	F11A6.11	0	0	0		chrI:11667901-11667960	F11A6.11	0	0	0
chrI:11668072-11668136	F11A6.5	0	0	0		chrI:11668072-11668136	F11A6.5	0	0	0		chrI:11668072-11668136	F11A6.5	0	0	0		chrI:11668072-11668136	F11A6.5	0	0	0		chrI:11668072-11668136	F11A6.5	0	0	0
chrI:11668379-11668429	F11A6.13	0	0	0		chrI:11668379-11668429	F11A6.13	0	0	0		chrI:11668379-11668429	F11A6.13	0	0	0		chrI:11668379-11668429	F11A6.13	0	0	0		chrI:11668379-11668429	F11A6.13	0	0	0
chrI:11669975-11670083	F11A6.10	0	0	0		chrI:11669975-11670083	F11A6.10	0	0	0		chrI:11669975-11670083	F11A6.10	0	0	0		chrI:11669975-11670083	F11A6.10	0	0	0		chrI:11669975-11670083	F11A6.10	0	0	0
chrI:11669984-11670085	F11A6.14	0	0	0		chrI:11669984-11670085	F11A6.14	0	0	0		chrI:11669984-11670085	F11A6.14	0	0	0		chrI:11669984-11670085	F11A6.14	0	0	0		chrI:11669984-11670085	F11A6.14	0	0	0
chrI:11670488-11670540	F11A6.7	0	0	0		chrI:11670488-11670540	F11A6.7	0	0	0		chrI:11670488-11670540	F11A6.7	0	0	0		chrI:11670488-11670540	F11A6.7	0	0	0		chrI:11670488-11670540	F11A6.7	0	0	0
chrI:11676035-11680623	kpc-1	40.2126	40.6266	38.3722		chrI:11676035-11680623	kpc-1	36.2597	43.313	40.4576		chrI:11676035-11680623	kpc-1	35.4485	36.9772	35.4655		chrI:11676035-11680623	kpc-1	46.3478	46.8344	46.1826		chrI:11676035-11680623	kpc-1	36.1283	38.8526	41.1273
chrI:11678451-11678541	F11A6.12	390.712	0	0		chrI:11678451-11678541	F11A6.12	0	0	0		chrI:11678451-11678541	F11A6.12	0	0	0		chrI:11678451-11678541	F11A6.12	0	0	0		chrI:11678451-11678541	F11A6.12	0	0	0
chrI:11681023-11682355	scrm-4	4.42235	5.53134	6.1249		chrI:11681023-11682355	scrm-4	6.26729	6.92604	4.25981		chrI:11681023-11682355	scrm-4	4.47261	4.59686	5.31206		chrI:11681023-11682355	scrm-4	4.78962	5.69934	4.4751		chrI:11681023-11682355	scrm-4	2.3819	2.91337	4.76545
chrI:11686142-11686229	F11A6.15	0	0	1218.13		chrI:11686142-11686229	F11A6.15	0	541.147	0		chrI:11686142-11686229	F11A6.15	0	0	0		chrI:11686142-11686229	F11A6.15	0	0	0		chrI:11686142-11686229	F11A6.15	488.521	562.375	488.69
chrI:11688956-11690812		15.6353	15.5486	16.5674		chrI:11688956-11690812		13.407	12.4109	13.3582		chrI:11688956-11690812		14.5604	13.5584	14.411		chrI:11688956-11690812		11.6073	13.5601	14.4413		chrI:11688956-11690812		8.98925	11.848	11.3382
chrI:11689327-11690812	scrm-1	0	0	0		chrI:11689327-11690812	scrm-1	0	0	0		chrI:11689327-11690812	scrm-1	0	0	0		chrI:11689327-11690812	scrm-1	0	0	0		chrI:11689327-11690812	scrm-1	0	0	0
chrI:11694712-11694988	T22H2.4	2.71086	1.28434	2.84433		chrI:11694712-11694988	T22H2.4	4.00187	0	1.36002		chrI:11694712-11694988	T22H2.4	0	3.91366	0		chrI:11694712-11694988	T22H2.4	1.41154	4.09412	0		chrI:11694712-11694988	T22H2.4	0	0	2.28217
chrI:11695671-11697934	sri-11	0	0.34333	0.126724		chrI:11695671-11697934	sri-11	0	0.112593	0.363559		chrI:11695671-11697934	sri-11	0	0	0		chrI:11695671-11697934	sri-11	0	0	0.0954834		chrI:11695671-11697934	sri-11	0.203287	0.11701	0
chrI:11699159-11701169	sri-12	0.24329	0	0		chrI:11699159-11701169	sri-12	0	0	0		chrI:11699159-11701169	sri-12	0	0	0		chrI:11699159-11701169	sri-12	0	0	0.288507		chrI:11699159-11701169	sri-12	0	0	0.102408
chrI:11701621-11703534	pgrn-1	0	0	0		chrI:11701621-11703534	pgrn-1	0	0	0		chrI:11701621-11703534	pgrn-1	0	0	0		chrI:11701621-11703534	pgrn-1	0	0	0		chrI:11701621-11703534	pgrn-1	0	0	0
chrI:11701621-11703584		29.0219	32.157	25.7849		chrI:11701621-11703584		30.1745	22.1459	27.9459		chrI:11701621-11703584		14.5575	18.2463	17.1024		chrI:11701621-11703584		25.2267	25.8036	22.7588		chrI:11701621-11703584		22.5528	21.6542	19.211
chrI:11706463-11706565	T22H2.7	0	0	0		chrI:11706463-11706565	T22H2.7	0	0	0		chrI:11706463-11706565	T22H2.7	0	0	0		chrI:11706463-11706565	T22H2.7	0	0	0		chrI:11706463-11706565	T22H2.7	0	0	0
chrI:11707869-11712188	oac-19	0.16147	0.459004	0.16942		chrI:11707869-11712188	oac-19	0.158912	0.200703	0.270027		chrI:11707869-11712188	oac-19	0.163305	0.155409	0.107753		chrI:11707869-11712188	oac-19	0.39236	0.32515	0.170205		chrI:11707869-11712188	oac-19	0.271777	0.104288	0.317183
chrI:11717044-11717107	F35E2.12	0	0	0		chrI:11717044-11717107	F35E2.12	0	0	0		chrI:11717044-11717107	F35E2.12	0	0	0		chrI:11717044-11717107	F35E2.12	0	0	0		chrI:11717044-11717107	F35E2.12	0	0	0
chrI:11718901-11719781	F35E2.8	2.13387	1.85345	1.86577		chrI:11718901-11719781	F35E2.8	2.27506	2.48656	2.31951		chrI:11718901-11719781	F35E2.8	1.43875	1.54033	1.42398		chrI:11718901-11719781	F35E2.8	1.29628	1.61135	1.96813		chrI:11718901-11719781	F35E2.8	1.04755	1.55047	1.04791
chrI:11723421-11726253	F35E2.9	1.41542	0.950004	1.54698		chrI:11723421-11726253	F35E2.9	1.27691	1.8143	0.828453		chrI:11723421-11726253	F35E2.9	1.13327	1.07848	1.00358		chrI:11723421-11726253	F35E2.9	0.491336	1.36572	0.885864		chrI:11723421-11726253	F35E2.9	0.992645	0.857034	0.992988
chrI:11736627-11737690	F35E2.2	1.3383	2.3777	1.75523		chrI:11736627-11737690	F35E2.2	1.48173	1.8714	1.67853		chrI:11736627-11737690	F35E2.2	3.38377	2.89815	2.51179		chrI:11736627-11737690	F35E2.2	1.21949	2.52648	2.7773		chrI:11736627-11737690	F35E2.2	1.54863	2.75515	1.54916
chrI:11738716-11740753	F35E2.1	0	0.0580493	0.257114		chrI:11738716-11740753	F35E2.1	0	0	0		chrI:11738716-11740753	F35E2.1	0	0.0393086	0		chrI:11738716-11740753	F35E2.1	0	0	0		chrI:11738716-11740753	F35E2.1	0	0	0
chrI:11741605-11743942	F35E2.5	0.133785	0.316921	0		chrI:11741605-11743942	F35E2.5	0.329164	0.498874	0.402713		chrI:11741605-11743942	F35E2.5	0.338264	0.321909	0.602628		chrI:11741605-11743942	F35E2.5	0.487631	0.202051	0.3173		chrI:11741605-11743942	F35E2.5	0.619244	0.194417	0.394201
chrI:11744162-11747405	Y47H9B.2	0.817965	0.904242	1.43039		chrI:11744162-11747405	Y47H9B.2	1.20751	1.52506	1.09431		chrI:11744162-11747405	Y47H9B.2	1.24089	1.04968	0.68231		chrI:11744162-11747405	Y47H9B.2	0.709853	0.549041	1.40109		chrI:11744162-11747405	Y47H9B.2	0.688376	1.05659	0.803382
chrI:11747752-11792057	vab-10	17.3653	19.004	22.3007		chrI:11747752-11792057	vab-10	14.6852	21.7644	22.0408		chrI:11747752-11792057	vab-10	24.438	24.0972	22.8124		chrI:11747752-11792057	vab-10	20.5241	22.0845	21.5126		chrI:11747752-11792057	vab-10	26.5287	25.5632	25.6052
chrI:1176477-1189369	smg-2	27.7024	32.0577	40.3303		chrI:1176477-1189369	smg-2	25.297	42.5259	37.3446		chrI:1176477-1189369	smg-2	40.3818	40.3197	35.8317		chrI:1176477-1189369	smg-2	44.2258	42.8267	44.5777		chrI:1176477-1189369	smg-2	41.3829	45.2769	41.6823
chrI:11773554-11773978	ZK1151.4	0	0	0		chrI:11773554-11773978	ZK1151.4	0	0	0		chrI:11773554-11773978	ZK1151.4	0	0	0		chrI:11773554-11773978	ZK1151.4	0	0	0		chrI:11773554-11773978	ZK1151.4	0	0	0
chrI:11797022-11797923	T02G6.1	0	0.27313	0.30244		chrI:11797022-11797923	T02G6.1	0	0	0		chrI:11797022-11797923	T02G6.1	0	0.277429	0.865599		chrI:11797022-11797923	T02G6.1	0.60036	0.290221	0.455761		chrI:11797022-11797923	T02G6.1	0.970326	0.837764	0.242665
chrI:11800423-11802992	T02G6.2	0	0	0		chrI:11800423-11802992	T02G6.2	0	0.149316	0.482137		chrI:11800423-11802992	T02G6.2	0.722228	0.462475	0.480986		chrI:11800423-11802992	T02G6.2	0	0	0		chrI:11800423-11802992	T02G6.2	0.404385	0.620693	0.809049
chrI:11800423-11804982		0	0.322631	0.492528		chrI:11800423-11804982		0	0	0		chrI:11800423-11804982		0.0857012	0	0		chrI:11800423-11804982		0.472777	0	0.742214		chrI:11800423-11804982		0	0	0
chrI:11803248-11803395	T02G6.12	0	0	0		chrI:11803248-11803395	T02G6.12	0	0	0		chrI:11803248-11803395	T02G6.12	0	0	0		chrI:11803248-11803395	T02G6.12	0	0	0		chrI:11803248-11803395	T02G6.12	0	0	0
chrI:11809141-11811257	T02G6.4	0.655188	0	0		chrI:11809141-11811257	T02G6.4	0	0	0		chrI:11809141-11811257	T02G6.4	0	0	0		chrI:11809141-11811257	T02G6.4	0	0	0		chrI:11809141-11811257	T02G6.4	0	0	0
chrI:118108-120870	spe-8	0.687543	0.434322	0.641238		chrI:118108-120870	spe-8	0.526284	0.712164	0.843173		chrI:118108-120870	spe-8	0.309048	0.441157	0.458815		chrI:118108-120870	spe-8	0.556892	0.922997	0.603945		chrI:118108-120870	spe-8	0.578617	0.740101	0.643129
chrI:11813769-11814345	T02G6.3	0.370107	0	0		chrI:11813769-11814345	T02G6.3	0	0	0		chrI:11813769-11814345	T02G6.3	0	0.356214	0		chrI:11813769-11814345	T02G6.3	0	0	0		chrI:11813769-11814345	T02G6.3	0	0	0
chrI:11815905-11819224		8.96636	7.60381	10.5537		chrI:11815905-11819224		11.2955	9.96877	11.7515		chrI:11815905-11819224		11.8816	6.94797	14.704		chrI:11815905-11819224		6.20768	12.7295	14.3654		chrI:11815905-11819224		9.81087	7.26116	8.05298
chrI:11817858-11819224	T02G6.5	8.36374	10.0355	3.70991		chrI:11817858-11819224	T02G6.5	8.04225	5.99654	0		chrI:11817858-11819224	T02G6.5	6.25839	10.3274	2.71295		chrI:11817858-11819224	T02G6.5	5.78683	4.95884	0		chrI:11817858-11819224	T02G6.5	6.44585	7.13796	6.39063
chrI:11819529-11820021	T02G6.6	0	0	0		chrI:11819529-11820021	T02G6.6	0	0	0		chrI:11819529-11820021	T02G6.6	0	0	1.65076		chrI:11819529-11820021	T02G6.6	0	0	0		chrI:11819529-11820021	T02G6.6	0	0	0
chrI:11820678-11823450	T02G6.11	1.16672	1.10553	1.22417		chrI:11820678-11823450	T02G6.11	0.441631	1.42232	0.720413		chrI:11820678-11823450	T02G6.11	0.272304	0.172758	0.179673		chrI:11820678-11823450	T02G6.11	0.280389	0.542173	0.709521		chrI:11820678-11823450	T02G6.11	0.604235	0.78253	0.679999
chrI:11827539-11828610	T02G6.7	0	0	0		chrI:11827539-11828610	T02G6.7	0	0	0		chrI:11827539-11828610	T02G6.7	0	0	0		chrI:11827539-11828610	T02G6.7	0	0	0.134241		chrI:11827539-11828610	T02G6.7	0	0	0
chrI:11831015-11833157	Y47H9C.1	0.329454	0.624349	1.84359		chrI:11831015-11833157	Y47H9C.1	0.648468	0.511877	0.661136		chrI:11831015-11833157	Y47H9C.1	0.777462	0.105696	0.219853		chrI:11831015-11833157	Y47H9C.1	1.14364	1.21626	2.3441		chrI:11831015-11833157	Y47H9C.1	0	0	0.184903
chrI:11836580-11849151	dhhc-2	3.93828	5.07132	3.49645		chrI:11836580-11849151	dhhc-2	3.18021	2.82413	3.74895		chrI:11836580-11849151	dhhc-2	2.14471	2.33258	2.52703		chrI:11836580-11849151	dhhc-2	1.99807	2.64348	1.83616		chrI:11836580-11849151	dhhc-2	2.54949	3.91323	1.78526
chrI:11837969-11838103	Y47H9C.20	0	0	0		chrI:11837969-11838103	Y47H9C.20	0	0	0		chrI:11837969-11838103	Y47H9C.20	0	0	0		chrI:11837969-11838103	Y47H9C.20	0	0	0		chrI:11837969-11838103	Y47H9C.20	0	0	0
chrI:11851915-11853168	ced-1	0	0	0		chrI:11851915-11853168	ced-1	0	0	0		chrI:11851915-11853168	ced-1	0	0	0		chrI:11851915-11853168	ced-1	0	0	0		chrI:11851915-11853168	ced-1	0	0	0
chrI:11851943-11868090		56.3399	54.2483	52.7956		chrI:11851943-11868090		47.638	54.8632	55.4869		chrI:11851943-11868090		54.9655	58.5318	56.0459		chrI:11851943-11868090		57.7032	55.738	57.0794		chrI:11851943-11868090		49.8709	56.0533	52.8009
chrI:11877796-11887138	dnj-27	40.382	34.3674	33.4109		chrI:11877796-11887138	dnj-27	40.1679	35.3548	35.3145		chrI:11877796-11887138	dnj-27	27.3273	27.6616	31.513		chrI:11877796-11887138	dnj-27	37.8384	34.0887	37.255		chrI:11877796-11887138	dnj-27	38.9046	38.1176	37.9235
chrI:11878285-11878365	Y47H9C.16	0	0	0		chrI:11878285-11878365	Y47H9C.16	0	0	0		chrI:11878285-11878365	Y47H9C.16	0	0	0		chrI:11878285-11878365	Y47H9C.16	0	0	0		chrI:11878285-11878365	Y47H9C.16	0	0	0
chrI:11888774-11889280	csp-3	0	0	0		chrI:11888774-11889280	csp-3	0	0	0		chrI:11888774-11889280	csp-3	0	0.462209	0.480709		chrI:11888774-11889280	csp-3	0	0	0.379659		chrI:11888774-11889280	csp-3	0	0	0
chrI:11889409-11890738	Y47H9C.15	0.278763	0	0		chrI:11889409-11890738	Y47H9C.15	0	0	0		chrI:11889409-11890738	Y47H9C.15	0	0	0		chrI:11889409-11890738	Y47H9C.15	0.290302	0	0		chrI:11889409-11890738	Y47H9C.15	0	0.270065	0
chrI:11891703-11893711	Y47H9C.7	60.1444	56.044	54.9881		chrI:11891703-11893711	Y47H9C.7	62.3844	52.5786	56.8421		chrI:11891703-11893711	Y47H9C.7	55.5276	53.8035	52.9593		chrI:11891703-11893711	Y47H9C.7	58.0859	52.7665	57.6104		chrI:11891703-11893711	Y47H9C.7	51.1408	53.6741	50.8433
chrI:11893989-11896238	Y47H9C.8	52.8534	52.4853	44.3644		chrI:11893989-11896238	Y47H9C.8	55.0329	50.454	47.729		chrI:11893989-11896238	Y47H9C.8	45.8636	43.8495	45.8162		chrI:11893989-11896238	Y47H9C.8	49.6472	47.4678	50.9768		chrI:11893989-11896238	Y47H9C.8	50.2623	49.4634	48.7668
chrI:11896691-11896956	Y47H9C.12	0	8.34103	9.23609		chrI:11896691-11896956	Y47H9C.12	0	2.73538	0		chrI:11896691-11896956	Y47H9C.12	5.93517	2.8241	2.93713		chrI:11896691-11896956	Y47H9C.12	3.0557	2.95431	0		chrI:11896691-11896956	Y47H9C.12	0	2.84268	2.47022
chrI:11898779-11901467	Y47H9C.9	0.0434111	0.102836	0.402344		chrI:11898779-11901467	Y47H9C.9	0.142411	0.283284	0.450099		chrI:11898779-11901467	Y47H9C.9	0.19757	0.376035	0.412813		chrI:11898779-11901467	Y47H9C.9	0.263714	0.305957	0.240237		chrI:11898779-11901467	Y47H9C.9	0.158312	0.12617	0.292369
chrI:11901598-11903161	fbxa-216	1.96687	2.05009	1.85734		chrI:11901598-11903161	fbxa-216	2.90357	2.10861	1.77618		chrI:11901598-11903161	fbxa-216	2.38708	1.9877	2.6579		chrI:11901598-11903161	fbxa-216	3.17485	2.17837	2.41017		chrI:11901598-11903161	fbxa-216	1.65527	1.81023	2.56655
chrI:11907634-11909197		108.524	125.766	94.4891		chrI:11907634-11909197		122.423	98.5784	116.297		chrI:11907634-11909197		111.447	98.1005	122.663		chrI:11907634-11909197		96.8359	99.0188	101.37		chrI:11907634-11909197		100.817	102.933	98.4388
chrI:11908209-11909197	exo-3	24.1632	0	29.4854		chrI:11908209-11909197	exo-3	0	22.7958	0		chrI:11908209-11909197	exo-3	0	28.457	0		chrI:11908209-11909197	exo-3	27.1657	22.2814	28.5265		chrI:11908209-11909197	exo-3	22.0228	21.383	24.1114
chrI:11909440-11909965	R09B3.2	3438.24	3442.71	3086.47		chrI:11909440-11909965	R09B3.2	3920.48	3218.69	3178.08		chrI:11909440-11909965	R09B3.2	3123.01	3121.47	3257.26		chrI:11909440-11909965	R09B3.2	3099.14	3250.86	3133.6		chrI:11909440-11909965	R09B3.2	3028.78	2862.11	3013.1
chrI:11910411-11910947	R09B3.3	8315.06	8784.16	8048.6		chrI:11910411-11910947	R09B3.3	9871.03	7654.84	8072.91		chrI:11910411-11910947	R09B3.3	7966.24	7376.56	7911.29		chrI:11910411-11910947	R09B3.3	8246.33	8201.82	8121.15		chrI:11910411-11910947	R09B3.3	7462.35	7073.39	7317.04
chrI:11911317-11911906	ubc-12	143.067	146.789	136.088		chrI:11911317-11911906	ubc-12	159.335	141.017	135.932		chrI:11911317-11911906	ubc-12	116.43	123.957	120.101		chrI:11911317-11911906	ubc-12	123.367	138.847	134.237		chrI:11911317-11911906	ubc-12	139.829	143.017	148.572
chrI:11912137-11912667	mag-1	340.251	322.021	322.536		chrI:11912137-11912667	mag-1	353.619	328.155	323.904		chrI:11912137-11912667	mag-1	301.052	346.605	319.884		chrI:11912137-11912667	mag-1	322.238	322.571	310.351		chrI:11912137-11912667	mag-1	316.379	326.491	323.317
chrI:11913115-11917703	hda-3	67.4184	72.7888	70.8273		chrI:11913115-11917703	hda-3	60.8842	63.8053	65.4173		chrI:11913115-11917703	hda-3	66.5427	68.5064	69.1101		chrI:11913115-11917703	hda-3	69.6753	69.8585	67.5526		chrI:11913115-11917703	hda-3	64.5757	65.5633	64.3822
chrI:11918016-11923899	fdps-1	64.1716	68.0528	59.5571		chrI:11918016-11923899	fdps-1	64.0957	59.2656	62.8299		chrI:11918016-11923899	fdps-1	66.5929	59.8076	59.211		chrI:11918016-11923899	fdps-1	60.9789	60.1589	60.4628		chrI:11918016-11923899	fdps-1	60.5419	60.8959	57.5447
chrI:11925265-11927426	wve-1	43.0035	30.9721	25.3737		chrI:11925265-11927426	wve-1	47.1925	0	41.708		chrI:11925265-11927426	wve-1	26.092	27.9126	28.9333		chrI:11925265-11927426	wve-1	44.5669	42.813	35.2541		chrI:11925265-11927426	wve-1	35.8696	21.0071	21.9323
chrI:11925265-11929498		56.2664	59.6019	60.8616		chrI:11925265-11929498		49.8918	72.5761	57.503		chrI:11925265-11929498		61.231	63.491	57.2396		chrI:11925265-11929498		57.0863	51.1961	53.2004		chrI:11925265-11929498		59.7472	65.2301	65.5969
chrI:11930797-11931626	R06C1.4	477.797	482.372	399.233		chrI:11930797-11931626	R06C1.4	495.876	408.163	442.804		chrI:11930797-11931626	R06C1.4	446.327	429.762	457.399		chrI:11930797-11931626	R06C1.4	405.298	362.112	447.784		chrI:11930797-11931626	R06C1.4	457.663	457.84	443.195
chrI:1193200-1211008	Y48G8AL.5	95.7277	91.5154	91.7192		chrI:1193200-1211008	Y48G8AL.5	90.7438	98.9903	92.986		chrI:1193200-1211008	Y48G8AL.5	80.1972	85.8296	86.2345		chrI:1193200-1211008	Y48G8AL.5	94.1296	93.9994	92.3471		chrI:1193200-1211008	Y48G8AL.5	83.874	88.6078	86.8457
chrI:11939878-11940001	B0212.9	0	0	0		chrI:11939878-11940001	B0212.9	0	0	0		chrI:11939878-11940001	B0212.9	0	0	0		chrI:11939878-11940001	B0212.9	0	0	0		chrI:11939878-11940001	B0212.9	0	0	0
chrI:11947005-11952823	R06C1.6	6.05827	4.59242	6.06315		chrI:11947005-11952823	R06C1.6	6.51265	5.99524	5.98524		chrI:11947005-11952823	R06C1.6	10.4632	9.41909	6.25084		chrI:11947005-11952823	R06C1.6	5.72667	8.16424	6.92633		chrI:11947005-11952823	R06C1.6	7.4516	7.58487	7.29725
chrI:11951980-11952205	R06C1.11	0	2.52235	0		chrI:11951980-11952205	R06C1.11	5.23957	0	0		chrI:11951980-11952205	R06C1.11	0	0	0		chrI:11951980-11952205	R06C1.11	0	0	0		chrI:11951980-11952205	R06C1.11	0	0	0
chrI:11953787-11961953	hsf-1	67.1448	65.9145	63.1931		chrI:11953787-11961953	hsf-1	56.9492	64.2719	62.8015		chrI:11953787-11961953	hsf-1	64.4386	68.4131	65.6913		chrI:11953787-11961953	hsf-1	65.8248	63.8673	67.3536		chrI:11953787-11961953	hsf-1	67.5814	74.9108	69.9245
chrI:11956723-11956743	F47B8.17	0	0	0		chrI:11956723-11956743	F47B8.17	0	0	0		chrI:11956723-11956743	F47B8.17	0	0	0		chrI:11956723-11956743	F47B8.17	0	0	0		chrI:11956723-11956743	F47B8.17	0	0	0
chrI:11968012-11968651	Y53C10A.2	3.09297	0.586151	0.64905		chrI:11968012-11968651	Y53C10A.2	1.52198	1.73001	0.93103		chrI:11968012-11968651	Y53C10A.2	2.18969	2.08381	2.16722		chrI:11968012-11968651	Y53C10A.2	0.966301	2.49131	1.95617		chrI:11968012-11968651	Y53C10A.2	3.12355	2.39717	2.08308
chrI:11968942-11969838	hsf-2	1.01094	2.23515	1.41428		chrI:11968942-11969838	hsf-2	1.65821	1.25657	0.676241		chrI:11968942-11969838	hsf-2	1.36324	0.324332	0.674627		chrI:11968942-11969838	hsf-2	1.05279	0.678573	0.79922		chrI:11968942-11969838	hsf-2	1.70156	0.9794	1.70215
chrI:11971247-11971788	Y53C10A.15	0	0	0		chrI:11971247-11971788	Y53C10A.15	0.712912	0	0.36342		chrI:11971247-11971788	Y53C10A.15	0	1.743	0		chrI:11971247-11971788	Y53C10A.15	0.377187	0.364673	0.57268		chrI:11971247-11971788	Y53C10A.15	0.609625	0.701788	0.609836
chrI:11977167-11977267	Y53C10A.16	0	0	0		chrI:11977167-11977267	Y53C10A.16	0	0	0		chrI:11977167-11977267	Y53C10A.16	0	0	0		chrI:11977167-11977267	Y53C10A.16	0	0	0		chrI:11977167-11977267	Y53C10A.16	0	0	0
chrI:11977181-11977254	M01E10.5	0	0	0		chrI:11977181-11977254	M01E10.5	0	0	0		chrI:11977181-11977254	M01E10.5	0	0	0		chrI:11977181-11977254	M01E10.5	0	0	0		chrI:11977181-11977254	M01E10.5	0	0	0
chrI:11977968-11978075	Y53C10A.17	0	0	0		chrI:11977968-11978075	Y53C10A.17	0	0	0		chrI:11977968-11978075	Y53C10A.17	0	0	0		chrI:11977968-11978075	Y53C10A.17	0	0	0		chrI:11977968-11978075	Y53C10A.17	0	0	0
chrI:11977981-11978054	M01E10.5	0	0	0		chrI:11977981-11978054	M01E10.5	0	0	0		chrI:11977981-11978054	M01E10.5	0	0	0		chrI:11977981-11978054	M01E10.5	0	0	0		chrI:11977981-11978054	M01E10.5	0	0	0
chrI:11978747-11978838	Y53C10A.18	0	0	0		chrI:11978747-11978838	Y53C10A.18	0	0	0		chrI:11978747-11978838	Y53C10A.18	0	0	0		chrI:11978747-11978838	Y53C10A.18	0	0	0		chrI:11978747-11978838	Y53C10A.18	0	0	0
chrI:11978753-11978826	M01E10.5	0	0	0		chrI:11978753-11978826	M01E10.5	0	0	0		chrI:11978753-11978826	M01E10.5	0	0	0		chrI:11978753-11978826	M01E10.5	0	0	0		chrI:11978753-11978826	M01E10.5	0	0	0
chrI:11979497-11985429	rga-2	8.71784	7.87818	8.68123		chrI:11979497-11985429	rga-2	7.11005	10.3469	10.0432		chrI:11979497-11985429	rga-2	4.61256	5.12759	4.08042		chrI:11979497-11985429	rga-2	6.17857	6.62376	5.90292		chrI:11979497-11985429	rga-2	8.96706	8.17213	10.9069
chrI:11983796-11983816	Y22D7AR.19	0	0	0		chrI:11983796-11983816	Y22D7AR.19	0	0	0		chrI:11983796-11983816	Y22D7AR.19	0	0	0		chrI:11983796-11983816	Y22D7AR.19	0	0	0		chrI:11983796-11983816	Y22D7AR.19	0	0	0
chrI:11996966-11997021	Y53C10A.20	0	0	0		chrI:11996966-11997021	Y53C10A.20	0	0	0		chrI:11996966-11997021	Y53C10A.20	0	0	0		chrI:11996966-11997021	Y53C10A.20	0	0	0		chrI:11996966-11997021	Y53C10A.20	0	0	0
chrI:11998772-12002355	Y53C10A.5	15.4173	14.2242	11.068		chrI:11998772-12002355	Y53C10A.5	13.7089	13.7421	13.2983		chrI:11998772-12002355	Y53C10A.5	12.9937	14.1878	13.4019		chrI:11998772-12002355	Y53C10A.5	14.5063	15.2504	12.8299		chrI:11998772-12002355	Y53C10A.5	14.7958	14.6742	13.7762
chrI:12001675-12001824	Y53C10A.23	0	0	0		chrI:12001675-12001824	Y53C10A.23	0	13.4074	14.4307		chrI:12001675-12001824	Y53C10A.23	0	0	0		chrI:12001675-12001824	Y53C10A.23	0	0	0		chrI:12001675-12001824	Y53C10A.23	12.1035	0	12.1077
chrI:12002743-12004988		53.1082	50.9473	48.0978		chrI:12002743-12004988		47.0105	46.6403	41.0775		chrI:12002743-12004988		49.5093	53.4435	50.082		chrI:12002743-12004988		49.7113	49.7596	51.6994		chrI:12002743-12004988		51.2991	50.8113	50.9765
chrI:12002750-12004988	Y53C10A.6	6.2633	13.4395	8.51272		chrI:12002750-12004988	Y53C10A.6	9.35143	6.86962	17.713		chrI:12002750-12004988	Y53C10A.6	9.46847	9.72213	10.8088		chrI:12002750-12004988	Y53C10A.6	7.75938	11.3618	7.86538		chrI:12002750-12004988	Y53C10A.6	7.14547	7.06154	9.96258
chrI:12011266-12018630	abt-5	0.339855	0.279093	0.404131		chrI:12011266-12018630	abt-5	0.267576	0.401308	0.318271		chrI:12011266-12018630	abt-5	0.343717	0.348904	0.408228		chrI:12011266-12018630	abt-5	0.471897	0.638736	0.429886		chrI:12011266-12018630	abt-5	0.381349	0.504851	0.70574
chrI:12020769-12028289	Y53C10A.10	0.385943	0.172095	0.381124		chrI:12020769-12028289	Y53C10A.10	0.201085	0.465607	0.250572		chrI:12020769-12028289	Y53C10A.10	0.459211	0.415157	0.386324		chrI:12020769-12028289	Y53C10A.10	0.236423	0.434299	0.412802		chrI:12020769-12028289	Y53C10A.10	0.343904	0.307918	0.439585
chrI:12029992-12031753	F58D5.8	0	0.371108	0.273954		chrI:12029992-12031753	F58D5.8	0.128481	0	0.261983		chrI:12029992-12031753	F58D5.8	0	0.12565	0.130679		chrI:12029992-12031753	F58D5.8	0	0.131443	0.412835		chrI:12029992-12031753	F58D5.8	0.329601	0.126477	0
chrI:12032359-12033694	F58D5.7	1.96636	1.18569	1.50049		chrI:12032359-12033694	F58D5.7	3.51856	2.83297	1.07619		chrI:12032359-12033694	F58D5.7	2.71188	2.92486	1.25256		chrI:12032359-12033694	F58D5.7	1.67544	3.77965	2.40248		chrI:12032359-12033694	F58D5.7	1.65484	1.90501	1.50492
chrI:12034062-12037221	F58D5.6	0.0471568	0.178734	0.148435		chrI:12034062-12037221	F58D5.6	0.0928194	0.131883	0.0473163		chrI:12034062-12037221	F58D5.6	0.0953856	0.0453867	0.0944068		chrI:12034062-12037221	F58D5.6	0.0491089	0.142438	0.298246		chrI:12034062-12037221	F58D5.6	0.0396858	0.091371	0.0396995
chrI:12041148-12042977	F58D5.5	112.632	137.572	152.728		chrI:12041148-12042977	F58D5.5	94.2759	143.371	143.05		chrI:12041148-12042977	F58D5.5	170.679	164.228	164.808		chrI:12041148-12042977	F58D5.5	158.991	159.367	164.184		chrI:12041148-12042977	F58D5.5	164.383	165.309	176.726
chrI:12043323-12043406	F58D5.11	0	0	2386.84		chrI:12043323-12043406	F58D5.11	0	1060.34	0		chrI:12043323-12043406	F58D5.11	2300.7	2189.46	1138.55		chrI:12043323-12043406	F58D5.11	0	2290.41	899.211		chrI:12043323-12043406	F58D5.11	2871.67	2203.87	0
chrI:12043815-12043905	F58D5.12	781.423	0	0		chrI:12043815-12043905	F58D5.12	0	1456.93	392.033		chrI:12043815-12043905	F58D5.12	1185.46	1504.18	782.195		chrI:12043815-12043905	F58D5.12	0	0	308.885		chrI:12043815-12043905	F58D5.12	986.435	0	0
chrI:12044725-12044779	F58D5.13	0	0	0		chrI:12044725-12044779	F58D5.13	0	0	0		chrI:12044725-12044779	F58D5.13	0	0	0		chrI:12044725-12044779	F58D5.13	0	0	0		chrI:12044725-12044779	F58D5.13	0	0	0
chrI:12045226-12046584	F58D5.9	8.49611	8.68608	4.4572		chrI:12045226-12046584	F58D5.9	11.222	5.21074	5.83279		chrI:12045226-12046584	F58D5.9	5.8792	9.25315	8.0569		chrI:12045226-12046584	F58D5.9	9.31348	6.97847	8.13083		chrI:12045226-12046584	F58D5.9	7.15009	8.66424	8.28191
chrI:12047875-12054856	ksr-2	0	5.21386	0		chrI:12047875-12054856	ksr-2	6.27329	0	0		chrI:12047875-12054856	ksr-2	0	0	0		chrI:12047875-12054856	ksr-2	0	0	0		chrI:12047875-12054856	ksr-2	0	0	0
chrI:12047875-12059773		40.6008	31.0533	38.3176		chrI:12047875-12059773		22.7639	38.1772	35.2311		chrI:12047875-12059773		42.4856	39.1445	40.8522		chrI:12047875-12059773		37.6649	37.8322	39.7745		chrI:12047875-12059773		36.7741	40.1521	42.4971
chrI:12060828-12064878	hrp-2	291.13	265.09	241.769		chrI:12060828-12064878	hrp-2	232.111	271.953	260.04		chrI:12060828-12064878	hrp-2	247.782	253.563	250.261		chrI:12060828-12064878	hrp-2	267.149	262.163	258.746		chrI:12060828-12064878	hrp-2	237.228	258.873	238.791
chrI:12061000-12061094	F58D5.10	0	0	0		chrI:12061000-12061094	F58D5.10	0	0	0		chrI:12061000-12061094	F58D5.10	0	0	0		chrI:12061000-12061094	F58D5.10	0	0	0		chrI:12061000-12061094	F58D5.10	0	0	0
chrI:12065850-12065938	F22G12.9	0	0	0		chrI:12065850-12065938	F22G12.9	0	0	0		chrI:12065850-12065938	F22G12.9	0	0	0		chrI:12065850-12065938	F22G12.9	0	127.024	0		chrI:12065850-12065938	F22G12.9	0	0	0
chrI:12066035-12066267	F58D5.2	41.7899	56.1199	54.0566		chrI:12066035-12066267	F58D5.2	46.2112	26.1266	83.7695		chrI:12066035-12066267	F58D5.2	65.3722	22.8795	87.6287		chrI:12066035-12066267	F58D5.2	35.0822	107.682	68.3398		chrI:12066035-12066267	F58D5.2	41.5073	66.7306	46.6451
chrI:12066035-12068651		3.65187	6.0423	4.45928		chrI:12066035-12068651		3.31423	3.05372	3.0678		chrI:12066035-12068651		2.42157	1.46861	0		chrI:12066035-12068651		2.20133	3.49036	3.63289		chrI:12066035-12068651		5.58675	2.36804	4.82948
chrI:12069914-12072839	F58D5.3	0	0.199083	0.220447		chrI:12069914-12072839	F58D5.3	0.413548	0.293796	0.105407		chrI:12069914-12072839	F58D5.3	0.318736	0.101108	0.42062		chrI:12069914-12072839	F58D5.3	0.2188	0.31731	0.166101		chrI:12069914-12072839	F58D5.3	0.265225	0.203547	0.530632
chrI:12073165-12083602	clp-3	0.588319	0.65882	0.50505		chrI:12073165-12083602	clp-3	0.368453	0.797743	0.697638		chrI:12073165-12083602	clp-3	0.973646	0.25738	0.695973		chrI:12073165-12083602	clp-3	0.66837	0.969291	0.84565		chrI:12073165-12083602	clp-3	0.945215	0.673593	0.630361
chrI:12085017-12087821	Y47H10A.2	3.68602	4.82814	3.52625		chrI:12085017-12087821	Y47H10A.2	3.09415	3.73941	3.37215		chrI:12085017-12087821	Y47H10A.2	5.04365	4.27806	4.66634		chrI:12085017-12087821	Y47H10A.2	5.4192	3.27463	4.71392		chrI:12085017-12087821	Y47H10A.2	4.19689	3.78107	4.47215
chrI:12088151-12089960	Y47H10A.3	4.22672	3.03412	2.55338		chrI:12088151-12089960	Y47H10A.3	4.0337	3.34326	3.08438		chrI:12088151-12089960	Y47H10A.3	0.777229	0.862923	0.897463		chrI:12088151-12089960	Y47H10A.3	1.734	2.1923	1.41761		chrI:12088151-12089960	Y47H10A.3	0.646743	0.744517	0.754794
chrI:12091650-12094471	Y47H10A.4	3.27637	2.98035	2.33762		chrI:12091650-12094471	Y47H10A.4	2.9665	2.80998	2.76146		chrI:12091650-12094471	Y47H10A.4	1.98816	2.01817	2.62368		chrI:12091650-12094471	Y47H10A.4	1.63776	2.50708	3.9371		chrI:12091650-12094471	Y47H10A.4	3.19847	3.04718	2.64792
chrI:12095794-12097930	Y47H10A.5	29.8124	28.0043	28.1657		chrI:12095794-12097930	Y47H10A.5	29.0861	26.228	24.863		chrI:12095794-12097930	Y47H10A.5	5.48205	6.08648	7.49276		chrI:12095794-12097930	Y47H10A.5	18.2785	18.5816	17.447		chrI:12095794-12097930	Y47H10A.5	19.9845	15.5039	18.7963
chrI:12098706-12105968	rrf-2	1.70483	2.06178	2.54193		chrI:12098706-12105968	rrf-2	2.56088	3.97323	2.88101		chrI:12098706-12105968	rrf-2	6.0801	5.98042	5.27672		chrI:12098706-12105968	rrf-2	4.11146	3.95246	4.0611		chrI:12098706-12105968	rrf-2	3.11489	3.97697	3.62585
chrI:12106902-12108409	M01G12.14	2.52733	1.25441	0.883919		chrI:12106902-12108409	M01G12.14	2.72417	1.34631	1.0868		chrI:12106902-12108409	M01G12.14	1.4606	2.2008	1.80702		chrI:12106902-12108409	M01G12.14	2.13062	2.05993	2.28346		chrI:12106902-12108409	M01G12.14	1.31667	1.74891	2.12766
chrI:12109457-12112364	M01G12.9	5.92163	4.32852	4.1717		chrI:12109457-12112364	M01G12.9	5.57804	4.57397	5.43237		chrI:12109457-12112364	M01G12.9	6.2456	4.80374	4.48794		chrI:12109457-12112364	M01G12.9	5.10959	5.87697	5.01585		chrI:12109457-12112364	M01G12.9	5.19705	5.57296	5.62615
chrI:12114054-12116281	M01G12.7	0.0865391	0	0.0907997		chrI:12114054-12116281	M01G12.7	0	0.0806742	0		chrI:12114054-12116281	M01G12.7	0.437613	0.166582	0.173249		chrI:12114054-12116281	M01G12.7	0.0901213	0.0871312	0		chrI:12114054-12116281	M01G12.7	0	0.083839	0
chrI:1211497-1254501	herc-1	34.7562	32.4266	33.9613		chrI:1211497-1254501	herc-1	26.6978	32.6665	33.9795		chrI:1211497-1254501	herc-1	30.4644	30.5696	31.4363		chrI:1211497-1254501	herc-1	33.0023	32.2662	30.239		chrI:1211497-1254501	herc-1	29.8798	33.0156	30.7004
chrI:12117987-12122273	M01G12.6	0	0	0		chrI:12117987-12122273	M01G12.6	0	0	0		chrI:12117987-12122273	M01G12.6	0	0	0		chrI:12117987-12122273	M01G12.6	0	0.0396194	0		chrI:12117987-12122273	M01G12.6	0	0	0
chrI:12119101-12119577	M01G12.10	0	0	0		chrI:12119101-12119577	M01G12.10	0	0	0		chrI:12119101-12119577	M01G12.10	0	0	0		chrI:12119101-12119577	M01G12.10	0	0	0		chrI:12119101-12119577	M01G12.10	0	0	0
chrI:12122801-12125577	srw-111	0	0	0		chrI:12122801-12125577	srw-111	0	0	0		chrI:12122801-12125577	srw-111	0	0	0		chrI:12122801-12125577	srw-111	0	0.0601589	0		chrI:12122801-12125577	srw-111	0	0	0
chrI:12130060-12131372	M01G12.5	0	0	0		chrI:12130060-12131372	M01G12.5	0	0	0		chrI:12130060-12131372	M01G12.5	0	0	0		chrI:12130060-12131372	M01G12.5	0	0	0		chrI:12130060-12131372	M01G12.5	0	0	0
chrI:12132543-12133630	M01G12.2	0	0	0		chrI:12132543-12133630	M01G12.2	0	0	0		chrI:12132543-12133630	M01G12.2	0	0	0		chrI:12132543-12133630	M01G12.2	0	0	0		chrI:12132543-12133630	M01G12.2	0	0	0
chrI:12134258-12136456	sri-14	0.0621615	0	0.0652219		chrI:12134258-12136456	sri-14	0.122353	0	0		chrI:12134258-12136456	sri-14	0.062868	0	0.0622229		chrI:12134258-12136456	sri-14	0.129469	0	0.098286		chrI:12134258-12136456	sri-14	0.0523133	0.060222	0
chrI:12140550-12142748	sri-14	0.0621615	0	0.0652219		chrI:12140550-12142748	sri-14	0.122353	0	0		chrI:12140550-12142748	sri-14	0.062868	0	0.0622229		chrI:12140550-12142748	sri-14	0.129469	0	0.098286		chrI:12140550-12142748	sri-14	0.0523133	0.060222	0
chrI:12142900-12142975	F22F1.6	0	0	0		chrI:12142900-12142975	F22F1.6	0	0	0		chrI:12142900-12142975	F22F1.6	0	0	0		chrI:12142900-12142975	F22F1.6	0	0	0		chrI:12142900-12142975	F22F1.6	0	0	0
chrI:12143997-12146968	sri-17	0	0	0.0633621		chrI:12143997-12146968	sri-17	0	0	0		chrI:12143997-12146968	sri-17	0	0	0.120897		chrI:12143997-12146968	sri-17	0	0	0		chrI:12143997-12146968	sri-17	0.0508216	0.0585048	0
chrI:12144972-12145178	F15H9.9	0	0	0		chrI:12144972-12145178	F15H9.9	0	0	0		chrI:12144972-12145178	F15H9.9	0	0	0		chrI:12144972-12145178	F15H9.9	0	0	0		chrI:12144972-12145178	F15H9.9	0	0	0
chrI:12144973-12145160	F15H9.5	0	0	0		chrI:12144973-12145160	F15H9.5	0.406843	0	0		chrI:12144973-12145160	F15H9.5	0	0	0.413801		chrI:12144973-12145160	F15H9.5	0	0	2.1243		chrI:12144973-12145160	F15H9.5	0	0	0
chrI:12145095-12145164	Y47H9A.4	0	0	0		chrI:12145095-12145164	Y47H9A.4	0	0	0		chrI:12145095-12145164	Y47H9A.4	0	0	0		chrI:12145095-12145164	Y47H9A.4	0	0	0		chrI:12145095-12145164	Y47H9A.4	0	0	0
chrI:12148070-12150732	sri-16	0	0.448189	0.0620354		chrI:12148070-12150732	sri-16	0.116376	0.22047	0.118649		chrI:12148070-12150732	sri-16	0.239186	0	0		chrI:12148070-12150732	sri-16	0.246288	0.119058	0.0934841		chrI:12148070-12150732	sri-16	0.149273	0.171839	0.0995494
chrI:12149551-12149757	F15H9.9	0	0	0		chrI:12149551-12149757	F15H9.9	0	0	0		chrI:12149551-12149757	F15H9.9	0	0	0		chrI:12149551-12149757	F15H9.9	0	0	0		chrI:12149551-12149757	F15H9.9	0	0	0
chrI:12149565-12149634	Y47H9A.4	0	0	0		chrI:12149565-12149634	Y47H9A.4	0	0	0		chrI:12149565-12149634	Y47H9A.4	0	0	0		chrI:12149565-12149634	Y47H9A.4	0	0	0		chrI:12149565-12149634	Y47H9A.4	0	0	0
chrI:12149569-12149756	F15H9.5	0	0	0		chrI:12149569-12149756	F15H9.5	0.406843	0	0		chrI:12149569-12149756	F15H9.5	0	0	0.413801		chrI:12149569-12149756	F15H9.5	0	0	2.1243		chrI:12149569-12149756	F15H9.5	0	0	0
chrI:1215047-1217266	Y48G8AL.16	3.89122	14.7485	0		chrI:1215047-1217266	Y48G8AL.16	0	0	0		chrI:1215047-1217266	Y48G8AL.16	0	7.49031	0		chrI:1215047-1217266	Y48G8AL.16	0	7.83569	0		chrI:1215047-1217266	Y48G8AL.16	0	7.53962	0
chrI:12151011-12154324	sri-15	0	0	0		chrI:12151011-12154324	sri-15	0	0	0		chrI:12151011-12154324	sri-15	0	0	0		chrI:12151011-12154324	sri-15	0	0	0		chrI:12151011-12154324	sri-15	0	0	0
chrI:12157141-12158703	F15H9.1	0	0	0.397735		chrI:12157141-12158703	F15H9.1	0.0932667	0	0.0950887		chrI:12157141-12158703	F15H9.1	0.287536	0.182422	0		chrI:12157141-12158703	F15H9.1	0.098691	0.0954166	0.299683		chrI:12157141-12158703	F15H9.1	0.0797542	0.275434	0.239345
chrI:12162444-12163512	R05D7.1	13.3595	14.8413	15.4672		chrI:12162444-12163512	R05D7.1	17.6815	15.0308	12.018		chrI:12162444-12163512	R05D7.1	15.3749	20.3954	14.756		chrI:12162444-12163512	R05D7.1	8.63533	14.3785	17.4812		chrI:12162444-12163512	R05D7.1	7.75375	14.7278	15.5129
chrI:12165719-12168013	R05D7.2	0.275986	0	0.144787		chrI:12165719-12168013	R05D7.2	0.271613	0.257282	0.13846		chrI:12165719-12168013	R05D7.2	0.279123	0.531253	0		chrI:12165719-12168013	R05D7.2	0.143705	0.277874	0.327279		chrI:12165719-12168013	R05D7.2	0.580655	0.267375	0.232342
chrI:12168347-12170116	R05D7.3	0	0	0		chrI:12168347-12170116	R05D7.3	0	0	0		chrI:12168347-12170116	R05D7.3	0	0	0		chrI:12168347-12170116	R05D7.3	0.447184	0	0		chrI:12168347-12170116	R05D7.3	0	0	0
chrI:12168347-12177729		2.64736	2.56787	1.89561		chrI:12168347-12177729		1.77804	2.56486	2.23338		chrI:12168347-12177729		1.46176	1.57088	3.21833		chrI:12168347-12177729		1.77068	1.63713	2.56898		chrI:12168347-12177729		2.40925	1.56953	2.27735
chrI:12173696-12173903	F08G2.15	0	0	0		chrI:12173696-12173903	F08G2.15	0	0	0		chrI:12173696-12173903	F08G2.15	0	0	0		chrI:12173696-12173903	F08G2.15	0	0	0		chrI:12173696-12173903	F08G2.15	0	0	0
chrI:12173711-12173780	Y47H9A.3	0	0	0		chrI:12173711-12173780	Y47H9A.3	0	0	0		chrI:12173711-12173780	Y47H9A.3	0	0	0		chrI:12173711-12173780	Y47H9A.3	0	0	0		chrI:12173711-12173780	Y47H9A.3	0	0	0
chrI:12173715-12173902	W07G1.8	0	0	0		chrI:12173715-12173902	W07G1.8	0.406843	0	0		chrI:12173715-12173902	W07G1.8	0	0	1.39187		chrI:12173715-12173902	W07G1.8	0	0	0		chrI:12173715-12173902	W07G1.8	0	0	0
chrI:12173717-12173902	F08G2.9	0	0.966958	0		chrI:12173717-12173902	F08G2.9	0	0	0		chrI:12173717-12173902	F08G2.9	0	0	0		chrI:12173717-12173902	F08G2.9	0	0	0.443718		chrI:12173717-12173902	F08G2.9	1.28821	0	0
chrI:12173752-12173903	C47F8.10	0	0	0		chrI:12173752-12173903	C47F8.10	0	0	0		chrI:12173752-12173903	C47F8.10	0	0	0		chrI:12173752-12173903	C47F8.10	0	1.23716	0		chrI:12173752-12173903	C47F8.10	0	0	2.06888
chrI:12181109-12183159	R05D7.4	48.7943	50.4131	46.8788		chrI:12181109-12183159	R05D7.4	49.4677	45.8985	45.7151		chrI:12181109-12183159	R05D7.4	47.7139	45.1239	44.4291		chrI:12181109-12183159	R05D7.4	51.4264	51.4958	46.9411		chrI:12181109-12183159	R05D7.4	48.6088	42.4308	46.151
chrI:12183678-12188733	R05D7.5	12.2605	15.0416	16.3849		chrI:12183678-12188733	R05D7.5	15.6227	13.2343	17.4818		chrI:12183678-12188733	R05D7.5	17.4903	21.3648	19.1195		chrI:12183678-12188733	R05D7.5	13.8432	18.1918	14.8963		chrI:12183678-12188733	R05D7.5	14.4453	13.7535	15.5368
chrI:1218514-1218979	Y48G8AL.12	59.9112	113.538	214.192		chrI:1218514-1218979	Y48G8AL.12	168.151	163.416	69.0196		chrI:1218514-1218979	Y48G8AL.12	51.6155	117.46	59.9703		chrI:1218514-1218979	Y48G8AL.12	194.106	283.733	145.6		chrI:1218514-1218979	Y48G8AL.12	72.8282	98.8862	85.9296
chrI:12189592-12190193	R05D7.7	31.7611	46.4327	30.4684		chrI:12189592-12190193	R05D7.7	40.1887	24.5328	30.0475		chrI:12189592-12190193	R05D7.7	36.7109	31.4423	20.8922		chrI:12189592-12190193	R05D7.7	39.691	42.0288	33.7183		chrI:12189592-12190193	R05D7.7	40.4757	35.1658	36.6699
chrI:12198590-12198676	C15C6.5	0	0	0		chrI:12198590-12198676	C15C6.5	0	0	0		chrI:12198590-12198676	C15C6.5	0	0	0		chrI:12198590-12198676	C15C6.5	0	0	0		chrI:12198590-12198676	C15C6.5	0	0	0
chrI:12202229-12203466	C15C6.1	3.77835	4.09163	3.6812		chrI:12202229-12203466	C15C6.1	1.85924	3.0191	3.79113		chrI:12202229-12203466	C15C6.1	1.36475	1.81826	1.08059		chrI:12202229-12203466	C15C6.1	1.40527	3.8042	3.41377		chrI:12202229-12203466	C15C6.1	3.40687	2.35315	3.86246
chrI:12203894-12205568	C15C6.2	0	0	0		chrI:12203894-12205568	C15C6.2	0	0	0		chrI:12203894-12205568	C15C6.2	0	0	0		chrI:12203894-12205568	C15C6.2	0	0	0		chrI:12203894-12205568	C15C6.2	0	0	0
chrI:12203894-12205770		13.6735	14.7033	12.5735		chrI:12203894-12205770		11.9448	11.4578	10.6366		chrI:12203894-12205770		7.61366	11.238	7.68932		chrI:12203894-12205770		9.11967	14.8498	12.2673		chrI:12203894-12205770		10.7314	11.4608	11.7699
chrI:12207089-12212197	C15C6.3	54.2754	48.3736	48.4336		chrI:12207089-12212197	C15C6.3	46.17	53.8533	55.106		chrI:12207089-12212197	C15C6.3	52.9901	52.4278	50.725		chrI:12207089-12212197	C15C6.3	53.3322	49.7232	48.3464		chrI:12207089-12212197	C15C6.3	55.4451	53.3108	57.9072
chrI:12213120-12215090	C15C6.4	59.1101	56.0099	60.6481		chrI:12213120-12215090	C15C6.4	65.8958	55.1042	61.9344		chrI:12213120-12215090	C15C6.4	62.6917	51.8567	57.3358		chrI:12213120-12215090	C15C6.4	60.7398	57.6712	59.3438		chrI:12213120-12215090	C15C6.4	59.8706	60.0531	59.2307
chrI:12215528-12216314	linc-18	10.652	3.36446	3.72549		chrI:12215528-12216314	linc-18	0	0	10.6881		chrI:12215528-12216314	linc-18	14.3641	0	10.6626		chrI:12215528-12216314	linc-18	0	3.57498	2.80706		chrI:12215528-12216314	linc-18	2.98815	0	0
chrI:12216494-12217717	sdz-14	16.0097	16.095	16.7979		chrI:12216494-12217717	sdz-14	18.8304	14.9247	16.2598		chrI:12216494-12217717	sdz-14	15.2044	14.4692	13.6803		chrI:12216494-12217717	sdz-14	18.909	16.709	16.8243		chrI:12216494-12217717	sdz-14	18.074	15.321	19.5595
chrI:12218485-12222208	F14B6.2	1.56018	1.28124	1.36416		chrI:12218485-12222208	F14B6.2	1.27955	1.55141	1.40891		chrI:12218485-12222208	F14B6.2	1.05194	0.951024	0.937033		chrI:12218485-12222208	F14B6.2	0.812382	1.04724	1.27455		chrI:12218485-12222208	F14B6.2	1.26924	1.61227	1.97018
chrI:12225414-12225489	F38E9.7	0	0	0		chrI:12225414-12225489	F38E9.7	0	0	0		chrI:12225414-12225489	F38E9.7	0	0	0		chrI:12225414-12225489	F38E9.7	0	0	0		chrI:12225414-12225489	F38E9.7	0	0	0
chrI:12229298-12229373	F38E9.7	0	0	0		chrI:12229298-12229373	F38E9.7	0	0	0		chrI:12229298-12229373	F38E9.7	0	0	0		chrI:12229298-12229373	F38E9.7	0	0	0		chrI:12229298-12229373	F38E9.7	0	0	0
chrI:12230571-12232243	F14B6.3	14.6902	14.9988	14.0991		chrI:12230571-12232243	F14B6.3	19.1645	13.27	13.9401		chrI:12230571-12232243	F14B6.3	15.8937	13.4812	14.8187		chrI:12230571-12232243	F14B6.3	15.0611	16.3959	15.3948		chrI:12230571-12232243	F14B6.3	16.388	14.2319	15.4349
chrI:12232702-12235085	F14B6.6	2.69555	3.48296	3.43497		chrI:12232702-12235085	F14B6.6	4.83662	3.31241	3.28417		chrI:12232702-12235085	F14B6.6	3.46969	2.564	3.31144		chrI:12232702-12235085	F14B6.6	4.21069	3.94762	4.16517		chrI:12232702-12235085	F14B6.6	3.29963	3.37406	3.62023
chrI:12236030-12238232	F14B6.4	0.117429	0.445082	0.246422		chrI:12236030-12238232	F14B6.4	0.462276	0.437884	0.471307		chrI:12236030-12238232	F14B6.4	0.237528	0.226043	0.470182		chrI:12236030-12238232	F14B6.4	0.366871	0	0.464181		chrI:12236030-12238232	F14B6.4	0	0.113766	0
chrI:12239150-12241799	oac-16	0	0	0		chrI:12239150-12241799	oac-16	0	0.0523372	0		chrI:12239150-12241799	oac-16	0	0	0		chrI:12239150-12241799	oac-16	0	0	0		chrI:12239150-12241799	oac-16	0	0	0
chrI:1224163-1226800	Y48G8AL.13	140.678	130.849	125.04		chrI:1224163-1226800	Y48G8AL.13	150.226	141.998	148.293		chrI:1224163-1226800	Y48G8AL.13	141.133	139.133	142.921		chrI:1224163-1226800	Y48G8AL.13	149.533	150.595	151.228		chrI:1224163-1226800	Y48G8AL.13	157.991	153.521	149.106
chrI:12245446-12246742	nhr-82	0	0	0.138041		chrI:12245446-12246742	nhr-82	0	0	0		chrI:12245446-12246742	nhr-82	0	0	0		chrI:12245446-12246742	nhr-82	0	0	0		chrI:12245446-12246742	nhr-82	0	0.127459	0
chrI:12247761-12250201	oac-26	0	0	0		chrI:12247761-12250201	oac-26	0	0	0		chrI:12247761-12250201	oac-26	0	0	0		chrI:12247761-12250201	oac-26	0	0	0		chrI:12247761-12250201	oac-26	0	0	0
chrI:12251896-12253545	nhr-265	0	0.229706	0		chrI:12251896-12253545	nhr-265	0	0	0		chrI:12251896-12253545	nhr-265	0	0.11666	0		chrI:12251896-12253545	nhr-265	0.126227	0.122039	0.0958249		chrI:12251896-12253545	nhr-265	0	0	0.204084
chrI:12254496-12257171	oac-27	0.112845	0.106926	0.0592003		chrI:12254496-12257171	oac-27	0.0555285	0.105197	0.0566133		chrI:12254496-12257171	oac-27	0.0570637	0.0543046	0		chrI:12254496-12257171	oac-27	0.117516	0.0568085	0		chrI:12254496-12257171	oac-27	0.094967	0	0.0474999
chrI:12259902-12262839	oac-28	0	0.0265547	0		chrI:12259902-12262839	oac-28	0	0	0.0281194		chrI:12259902-12262839	oac-28	0	0	0.0280522		chrI:12259902-12262839	oac-28	0.0291846	0	0		chrI:12259902-12262839	oac-28	0	0	0.0235928
chrI:12264511-12266258	F41D3.6	0	0	0		chrI:12264511-12266258	F41D3.6	0.127988	0	0		chrI:12264511-12266258	F41D3.6	0	0	0		chrI:12264511-12266258	F41D3.6	0	0	0.102813		chrI:12264511-12266258	F41D3.6	0	0	0
chrI:12267064-12267482	F41D3.7	0	0	0		chrI:12267064-12267482	F41D3.7	0	0	0		chrI:12267064-12267482	F41D3.7	0.44772	0	0		chrI:12267064-12267482	F41D3.7	0	0	0		chrI:12267064-12267482	F41D3.7	0	0	0.745365
chrI:12267489-12268119	F41D3.8	0	0	0		chrI:12267489-12268119	F41D3.8	0	0	0		chrI:12267489-12268119	F41D3.8	0	0.252514	0		chrI:12267489-12268119	F41D3.8	0	0	0		chrI:12267489-12268119	F41D3.8	0	0	0
chrI:12269245-12272181	oac-28	0	0.0265547	0		chrI:12269245-12272181	oac-28	0	0	0.0281194		chrI:12269245-12272181	oac-28	0.0566862	0	0.0280522		chrI:12269245-12272181	oac-28	0.0291846	0	0		chrI:12269245-12272181	oac-28	0	0	0.0235928
chrI:12272971-12274618	F41D3.9	0.246835	0.233889	0.517974		chrI:12272971-12274618	F41D3.9	0	0.34516	0.24767		chrI:12272971-12274618	F41D3.9	0	0	0.123539		chrI:12272971-12274618	F41D3.9	0.128526	0.124262	0.19514		chrI:12272971-12274618	F41D3.9	0	0.119567	0
chrI:12276732-12276798	F41D3.16	0	0	0		chrI:12276732-12276798	F41D3.16	0	0	0		chrI:12276732-12276798	F41D3.16	0	0	0		chrI:12276732-12276798	F41D3.16	0	0	0		chrI:12276732-12276798	F41D3.16	0	0	0
chrI:12276883-12278706	F41D3.11	0	0	0		chrI:12276883-12278706	F41D3.11	0.0959502	0	0		chrI:12276883-12278706	F41D3.11	0.0493015	0	0		chrI:12276883-12278706	F41D3.11	0	0.098162	0.0770765		chrI:12276883-12278706	F41D3.11	0	0	0
chrI:12281211-12282606	F56H6.1	0	0	0		chrI:12281211-12282606	F56H6.1	0	0	0		chrI:12281211-12282606	F56H6.1	0	0	0		chrI:12281211-12282606	F56H6.1	0.13648	0	0		chrI:12281211-12282606	F56H6.1	0	0	0
chrI:12283260-12285367	F56H6.13	0	0	0		chrI:12283260-12285367	F56H6.13	0	0	0		chrI:12283260-12285367	F56H6.13	0	0	0		chrI:12283260-12285367	F56H6.13	0	0	0.110442		chrI:12283260-12285367	F56H6.13	0	0	0.235216
chrI:12285735-12285886	C47F8.10	0	0	0		chrI:12285735-12285886	C47F8.10	0	0	0		chrI:12285735-12285886	C47F8.10	0	0	0		chrI:12285735-12285886	C47F8.10	0	1.23716	0		chrI:12285735-12285886	C47F8.10	0	0	2.06888
chrI:12285735-12285939	F08G2.18	0	0	0		chrI:12285735-12285939	F08G2.18	0	0	0		chrI:12285735-12285939	F08G2.18	0	0	0.989798		chrI:12285735-12285939	F08G2.18	0	0	0		chrI:12285735-12285939	F08G2.18	0	0	0
chrI:12285736-12285921	F08G2.9	0	0.576542	0		chrI:12285736-12285921	F08G2.9	0	0	0		chrI:12285736-12285921	F08G2.9	0	0	0		chrI:12285736-12285921	F08G2.9	0	0	0.281995		chrI:12285736-12285921	F08G2.9	1.06299	0	0
chrI:12285736-12285923	F08G2.11	0	0.373823	0		chrI:12285736-12285923	F08G2.11	0.406843	0	0		chrI:12285736-12285923	F08G2.11	0	0	0		chrI:12285736-12285923	F08G2.11	0	0	0.15485		chrI:12285736-12285923	F08G2.11	0.215647	0	0
chrI:12285858-12285927	Y47H9A.3	0	0	0		chrI:12285858-12285927	Y47H9A.3	0	0	0		chrI:12285858-12285927	Y47H9A.3	0	0	0		chrI:12285858-12285927	Y47H9A.3	0	0	0		chrI:12285858-12285927	Y47H9A.3	0	0	0
chrI:12286577-12286728	C47F8.10	0	0	0		chrI:12286577-12286728	C47F8.10	0	0	0		chrI:12286577-12286728	C47F8.10	0	0	0		chrI:12286577-12286728	C47F8.10	0	1.23716	0		chrI:12286577-12286728	C47F8.10	0	0	2.06888
chrI:12286577-12286781	F08G2.18	0	0	0		chrI:12286577-12286781	F08G2.18	0	0	0		chrI:12286577-12286781	F08G2.18	0	0	0.989798		chrI:12286577-12286781	F08G2.18	0	0	0		chrI:12286577-12286781	F08G2.18	0	0	0
chrI:12286578-12286763	F08G2.9	0	0.576542	0		chrI:12286578-12286763	F08G2.9	0	0	0		chrI:12286578-12286763	F08G2.9	0	0	0		chrI:12286578-12286763	F08G2.9	0	0	0.281995		chrI:12286578-12286763	F08G2.9	1.06299	0	0
chrI:12286578-12286765	F08G2.11	0	0.373823	0		chrI:12286578-12286765	F08G2.11	0.406843	0	0		chrI:12286578-12286765	F08G2.11	0	0	0		chrI:12286578-12286765	F08G2.11	0	0	0.15485		chrI:12286578-12286765	F08G2.11	0.215647	0	0
chrI:12286700-12286769	Y47H9A.3	0	0	0		chrI:12286700-12286769	Y47H9A.3	0	0	0		chrI:12286700-12286769	Y47H9A.3	0	0	0		chrI:12286700-12286769	Y47H9A.3	0	0	0		chrI:12286700-12286769	Y47H9A.3	0	0	0
chrI:12287189-12289298	F56H6.2	0.445041	0.21085	0.233476		chrI:12287189-12289298	F56H6.2	0	0.20744	0.111637		chrI:12287189-12289298	F56H6.2	0.337574	0.321252	0.44548		chrI:12287189-12289298	F56H6.2	0.231731	0.224043	0.175918		chrI:12287189-12289298	F56H6.2	0.2809	0.323366	0.187331
chrI:12288193-12288399	F56H6.17	0	0	0		chrI:12288193-12288399	F56H6.17	0	0	0		chrI:12288193-12288399	F56H6.17	0	0	0		chrI:12288193-12288399	F56H6.17	0	0	0		chrI:12288193-12288399	F56H6.17	0	0	0
chrI:12288211-12288398	F56H6.15	0	0.925862	0		chrI:12288211-12288398	F56H6.15	0	0	0		chrI:12288211-12288398	F56H6.15	0	0	0.978074		chrI:12288211-12288398	F56H6.15	0	0	0.42486		chrI:12288211-12288398	F56H6.15	1.23346	0	0
chrI:12288248-12288399	C47F8.10	0	0	0		chrI:12288248-12288399	C47F8.10	0	0	0		chrI:12288248-12288399	C47F8.10	0	0	0		chrI:12288248-12288399	C47F8.10	0	1.23716	0		chrI:12288248-12288399	C47F8.10	0	0	2.06888
chrI:12289542-12290182	F56H6.3	0	0	0		chrI:12289542-12290182	F56H6.3	0	0	0		chrI:12289542-12290182	F56H6.3	0	0	0		chrI:12289542-12290182	F56H6.3	0	0	0		chrI:12289542-12290182	F56H6.3	0	0	0
chrI:12290439-12292203	F56H6.4	0	0	0		chrI:12290439-12292203	F56H6.4	0	0	0		chrI:12290439-12292203	F56H6.4	0	0	0		chrI:12290439-12292203	F56H6.4	0	0	0		chrI:12290439-12292203	F56H6.4	0	0	0
chrI:12292259-12293927	gmd-2	0	0	0		chrI:12292259-12293927	gmd-2	0.212709	0.100743	0		chrI:12292259-12293927	gmd-2	0	0.10401	0		chrI:12292259-12293927	gmd-2	0.11254	0	0.256303		chrI:12292259-12293927	gmd-2	0	0	0
chrI:12294370-12296254	F56H6.6	0	0.100476	0		chrI:12294370-12296254	F56H6.6	0	0	0		chrI:12294370-12296254	F56H6.6	0.107243	0	0.106142		chrI:12294370-12296254	F56H6.6	0.110427	0.106763	0		chrI:12294370-12296254	F56H6.6	0	0.102729	0
chrI:12297724-12300808	F56H6.7	0	0	0		chrI:12297724-12300808	F56H6.7	0	0	0		chrI:12297724-12300808	F56H6.7	0	0	0		chrI:12297724-12300808	F56H6.7	0	0	0		chrI:12297724-12300808	F56H6.7	0	0	0
chrI:12301414-12303148	clec-18	0	0	0		chrI:12301414-12303148	clec-18	0	0	0		chrI:12301414-12303148	clec-18	0	0	0		chrI:12301414-12303148	clec-18	0	0	0		chrI:12301414-12303148	clec-18	0	0	0
chrI:12303589-12306811	F56H6.9	0	0	0		chrI:12303589-12306811	F56H6.9	0	0	0.0462857		chrI:12303589-12306811	F56H6.9	0	0	0		chrI:12303589-12306811	F56H6.9	0	0	0		chrI:12303589-12306811	F56H6.9	0	0	0
chrI:12307721-12310397	oac-35	0	0	0		chrI:12307721-12310397	oac-35	0	0	0		chrI:12307721-12310397	oac-35	0	0	0		chrI:12307721-12310397	oac-35	0	0	0		chrI:12307721-12310397	oac-35	0	0	0.0479793
chrI:12312325-12314886	oac-36	0	0	0		chrI:12312325-12314886	oac-36	0	0.0526864	0		chrI:12312325-12314886	oac-36	0	0	0.0565724		chrI:12312325-12314886	oac-36	0	0	0		chrI:12312325-12314886	oac-36	0	0	0.0951583
chrI:12315183-12316679	C47F8.3	0	0	0		chrI:12315183-12316679	C47F8.3	0	0	0		chrI:12315183-12316679	C47F8.3	0	0	0		chrI:12315183-12316679	C47F8.3	0	0	0		chrI:12315183-12316679	C47F8.3	0	0	0
chrI:12317311-12318726	glct-4	0	0	0		chrI:12317311-12318726	glct-4	0	0	0		chrI:12317311-12318726	glct-4	0	0	0		chrI:12317311-12318726	glct-4	0	0	0		chrI:12317311-12318726	glct-4	0.245246	0.141161	0
chrI:12319340-12320845	C47F8.6	0.117429	0	0		chrI:12319340-12320845	C47F8.6	0	0	0		chrI:12319340-12320845	C47F8.6	0.118764	0	0		chrI:12319340-12320845	C47F8.6	0	0	0		chrI:12319340-12320845	C47F8.6	0	0	0
chrI:12321927-12324053	C47F8.5	0	0	0		chrI:12321927-12324053	C47F8.5	0	0	0		chrI:12321927-12324053	C47F8.5	0	0	0		chrI:12321927-12324053	C47F8.5	0	0.113891	0		chrI:12321927-12324053	C47F8.5	0	0.109588	0
chrI:12324729-12324936	R05D7.8	0	0	0		chrI:12324729-12324936	R05D7.8	0	0	0		chrI:12324729-12324936	R05D7.8	0	0	0		chrI:12324729-12324936	R05D7.8	0	0	0		chrI:12324729-12324936	R05D7.8	0	0	0
chrI:12324744-12324813	Y47H9A.3	0	0	0		chrI:12324744-12324813	Y47H9A.3	0	0	0		chrI:12324744-12324813	Y47H9A.3	0	0	0		chrI:12324744-12324813	Y47H9A.3	0	0	0		chrI:12324744-12324813	Y47H9A.3	0	0	0
chrI:12324748-12324935	F08G2.10	0	0	0		chrI:12324748-12324935	F08G2.10	0.406843	0	0		chrI:12324748-12324935	F08G2.10	0	0	1.39187		chrI:12324748-12324935	F08G2.10	0	0	0		chrI:12324748-12324935	F08G2.10	0	0	0
chrI:12324750-12324935	F08G2.9	0	0.966958	0		chrI:12324750-12324935	F08G2.9	0	0	0		chrI:12324750-12324935	F08G2.9	0	0	0		chrI:12324750-12324935	F08G2.9	0	0	0.443718		chrI:12324750-12324935	F08G2.9	1.28821	0	0
chrI:12324785-12324936	C47F8.10	0	0	0		chrI:12324785-12324936	C47F8.10	0	0	0		chrI:12324785-12324936	C47F8.10	0	0	0		chrI:12324785-12324936	C47F8.10	0	1.23716	0		chrI:12324785-12324936	C47F8.10	0	0	2.06888
chrI:12326440-12327001	C47F8.7	0.391487	0.741909	0		chrI:12326440-12327001	C47F8.7	0.385284	0.364955	0.392811		chrI:12326440-12327001	C47F8.7	0	0	0.391873		chrI:12326440-12327001	C47F8.7	0.407692	0	0		chrI:12326440-12327001	C47F8.7	0.658928	0.758544	0
chrI:12328090-12329485	nhr-81	0	0.23053	0.127634		chrI:12328090-12329485	nhr-81	0.119718	0.113401	0.36617		chrI:12328090-12329485	nhr-81	0.246055	0.117079	0		chrI:12328090-12329485	nhr-81	0.253361	0.122477	0		chrI:12328090-12329485	nhr-81	0.204746	0.11785	0.102408
chrI:12331075-12333404	nhr-165	0.346288	0.218751	0.242224		chrI:12331075-12333404	nhr-165	0.340802	0	0.231639		chrI:12331075-12333404	nhr-165	0.233482	0.33329	0.231087		chrI:12331075-12333404	nhr-165	0.360622	0.116219	0.273765		chrI:12331075-12333404	nhr-165	0.194284	0.111828	0.291527
chrI:12335132-12336530	C47F8.1	8.76794	6.94858	5.8543		chrI:12335132-12336530	C47F8.1	8.47213	5.79591	6.71816		chrI:12335132-12336530	C47F8.1	7.73899	7.67166	6.22341		chrI:12335132-12336530	C47F8.1	6.30861	7.22285	8.57006		chrI:12335132-12336530	C47F8.1	7.37885	8.18548	9.66292
chrI:12337958-12339230	glct-1	0	0	0		chrI:12337958-12339230	glct-1	0	0	0		chrI:12337958-12339230	glct-1	0	0	0		chrI:12337958-12339230	glct-1	0	0	0		chrI:12337958-12339230	glct-1	0	0	0
chrI:12341135-12342817	nhr-217	0	0	0		chrI:12341135-12342817	nhr-217	0	0.200845	0		chrI:12341135-12342817	nhr-217	0	0	0		chrI:12341135-12342817	nhr-217	0	0	0.0851626		chrI:12341135-12342817	nhr-217	0	0	0
chrI:12345809-12347256	T09E11.10	0	0	0		chrI:12345809-12347256	T09E11.10	0	0	0		chrI:12345809-12347256	T09E11.10	0	0	0		chrI:12345809-12347256	T09E11.10	0	0	0		chrI:12345809-12347256	T09E11.10	0	0.121784	0
chrI:12347690-12349810	T09E11.9	0	0	0		chrI:12347690-12349810	T09E11.9	0	0	0		chrI:12347690-12349810	T09E11.9	0	0	0		chrI:12347690-12349810	T09E11.9	0	0	0		chrI:12347690-12349810	T09E11.9	0	0	0.0676693
chrI:12350682-12352715	T09E11.8	0.0714033	0.0676584	0		chrI:12350682-12352715	T09E11.8	0.140544	0	0		chrI:12350682-12352715	T09E11.8	0	0	0		chrI:12350682-12352715	T09E11.8	0	0.0718919	0.0564493		chrI:12350682-12352715	T09E11.8	0.060091	0.0691755	0.120223
chrI:12353496-12356328	oac-45	0	0	0		chrI:12353496-12356328	oac-45	0	0	0.0285923		chrI:12353496-12356328	oac-45	0	0	0		chrI:12353496-12356328	oac-45	0	0	0		chrI:12353496-12356328	oac-45	0.0239814	0.0552136	0
chrI:12353514-12353631	T09E11.14	0	0	0		chrI:12353514-12353631	T09E11.14	0	0	0		chrI:12353514-12353631	T09E11.14	0	0	0		chrI:12353514-12353631	T09E11.14	0	0	0		chrI:12353514-12353631	T09E11.14	0	0	0
chrI:12356932-12359332	oac-44	0	0	0		chrI:12356932-12359332	oac-44	0	0	0		chrI:12356932-12359332	oac-44	0	0	0		chrI:12356932-12359332	oac-44	0	0	0		chrI:12356932-12359332	oac-44	0	0	0
chrI:12359932-12363407	oac-43	0	0.0543685	0		chrI:12359932-12363407	oac-43	0	0	0.028786		chrI:12359932-12363407	oac-43	0	0	0		chrI:12359932-12363407	oac-43	0	0	0		chrI:12359932-12363407	oac-43	0.0241438	0	0
chrI:12359953-12360059	T09E11.13	0	0	0		chrI:12359953-12360059	T09E11.13	0	0	0		chrI:12359953-12360059	T09E11.13	0	0	0		chrI:12359953-12360059	T09E11.13	0	0	0		chrI:12359953-12360059	T09E11.13	0	0	0
chrI:12364708-12365939	T09E11.12	0	0	0		chrI:12364708-12365939	T09E11.12	0	0	0		chrI:12364708-12365939	T09E11.12	0	0	0		chrI:12364708-12365939	T09E11.12	0	0	0		chrI:12364708-12365939	T09E11.12	0	0	0
chrI:12366325-12368610	T09E11.6	0	0	0		chrI:12366325-12368610	T09E11.6	0	0	0		chrI:12366325-12368610	T09E11.6	0	0	0		chrI:12366325-12368610	T09E11.6	0	0	0		chrI:12366325-12368610	T09E11.6	0	0	0
chrI:12369179-12370598	T09E11.3	0	0	0		chrI:12369179-12370598	T09E11.3	0	0	0		chrI:12369179-12370598	T09E11.3	0	0	0		chrI:12369179-12370598	T09E11.3	0	0	0		chrI:12369179-12370598	T09E11.3	0	0	0
chrI:12371340-12372638	T15D6.1	0	0	0		chrI:12371340-12372638	T15D6.1	0	0	0		chrI:12371340-12372638	T15D6.1	0	0	0		chrI:12371340-12372638	T15D6.1	0	0	0		chrI:12371340-12372638	T15D6.1	0	0	0
chrI:12374195-12376640	T15D6.4	0	0	0		chrI:12374195-12376640	T15D6.4	0	0	0		chrI:12374195-12376640	T15D6.4	0	0	0		chrI:12374195-12376640	T15D6.4	0	0	0		chrI:12374195-12376640	T15D6.4	0	0	0
chrI:12376894-12378665	gly-17	0	0	0		chrI:12376894-12378665	gly-17	0	0	0		chrI:12376894-12378665	gly-17	0	0	0		chrI:12376894-12378665	gly-17	0	0	0		chrI:12376894-12378665	gly-17	0	0	0
chrI:12379325-12381023	gly-16	0	0	0		chrI:12379325-12381023	gly-16	0	0	0		chrI:12379325-12381023	gly-16	0	0	0		chrI:12379325-12381023	gly-16	0	0	0		chrI:12379325-12381023	gly-16	0	0	0
chrI:12381798-12383250	T15D6.5	0	0	0		chrI:12381798-12383250	T15D6.5	0	0	0		chrI:12381798-12383250	T15D6.5	0	0	0		chrI:12381798-12383250	T15D6.5	0	0	0		chrI:12381798-12383250	T15D6.5	0	0	0
chrI:12383461-12383481	F10C1.16	0	0	0		chrI:12383461-12383481	F10C1.16	0	0	0		chrI:12383461-12383481	F10C1.16	0	0	0		chrI:12383461-12383481	F10C1.16	0	0	0		chrI:12383461-12383481	F10C1.16	0	0	0
chrI:12383461-12383484	B0244.13	0	0	0		chrI:12383461-12383484	B0244.13	0	0	0		chrI:12383461-12383484	B0244.13	0	0	0		chrI:12383461-12383484	B0244.13	0	0	0		chrI:12383461-12383484	B0244.13	0	0	0
chrI:12383461-12383485	ZC132.10	0	0	0		chrI:12383461-12383485	ZC132.10	0	0	0		chrI:12383461-12383485	ZC132.10	0	0	0		chrI:12383461-12383485	ZC132.10	0	0	0		chrI:12383461-12383485	ZC132.10	0	0	0
chrI:12384319-12385722	nhr-77	0.115429	0	0		chrI:12384319-12385722	nhr-77	0	0	0		chrI:12384319-12385722	nhr-77	0	0	0		chrI:12384319-12385722	nhr-77	0	0.116219	0		chrI:12384319-12385722	nhr-77	0	0	0
chrI:12385756-12388782	glct-3	0	0	0		chrI:12385756-12388782	glct-3	0	0	0		chrI:12385756-12388782	glct-3	0	0	0		chrI:12385756-12388782	glct-3	0	0	0		chrI:12385756-12388782	glct-3	0	0	0
chrI:12389749-12390969	T15D6.8	0	0	0		chrI:12389749-12390969	T15D6.8	0	0	0		chrI:12389749-12390969	T15D6.8	0	0	0		chrI:12389749-12390969	T15D6.8	0	0	0		chrI:12389749-12390969	T15D6.8	0	0	0
chrI:12391998-12393575	T15D6.9	0	0	0		chrI:12391998-12393575	T15D6.9	0	0	0		chrI:12391998-12393575	T15D6.9	0	0	0		chrI:12391998-12393575	T15D6.9	0	0	0		chrI:12391998-12393575	T15D6.9	0	0	0
chrI:12394109-12396268	T15D6.10	0	0	0		chrI:12394109-12396268	T15D6.10	0	0	0		chrI:12394109-12396268	T15D6.10	0	0	0		chrI:12394109-12396268	T15D6.10	0.080463	0	0		chrI:12394109-12396268	T15D6.10	0	0	0
chrI:12396633-12398246	T15D6.11	0	0	0		chrI:12396633-12398246	T15D6.11	0	0	0		chrI:12396633-12398246	T15D6.11	0	0	0		chrI:12396633-12398246	T15D6.11	0	0	0		chrI:12396633-12398246	T15D6.11	0	0	0.221517
chrI:12399312-12401196	T15D6.12	0	0	0		chrI:12399312-12401196	T15D6.12	0	0.0808808	0		chrI:12399312-12401196	T15D6.12	0.0877467	0.083504	0		chrI:12399312-12401196	T15D6.12	0	0	0		chrI:12399312-12401196	T15D6.12	0.0730153	0.336215	0.0730405
chrI:12403133-12404479	E03H4.2	0	0	0		chrI:12403133-12404479	E03H4.2	0	0	0		chrI:12403133-12404479	E03H4.2	0	0	0		chrI:12403133-12404479	E03H4.2	0	0	0		chrI:12403133-12404479	E03H4.2	0	0	0
chrI:12405514-12406936	E03H4.3	0	0	0		chrI:12405514-12406936	E03H4.3	0	0	0		chrI:12405514-12406936	E03H4.3	0	0	0		chrI:12405514-12406936	E03H4.3	0	0	0		chrI:12405514-12406936	E03H4.3	0	0	0
chrI:12407553-12411425	E03H4.4	0	0	0		chrI:12407553-12411425	E03H4.4	0	0	0		chrI:12407553-12411425	E03H4.4	0	0	0		chrI:12407553-12411425	E03H4.4	0	0	0		chrI:12407553-12411425	E03H4.4	0	0	0
chrI:12413798-12415735	E03H4.5	0	0	0		chrI:12413798-12415735	E03H4.5	0	0	0		chrI:12413798-12415735	E03H4.5	0	0	0.0870693		chrI:12413798-12415735	E03H4.5	0	0	0		chrI:12413798-12415735	E03H4.5	0	0	0
chrI:12417375-12418641	nhr-174	0	0	0		chrI:12417375-12418641	nhr-174	0	0.126074	0		chrI:12417375-12418641	nhr-174	0	0	0		chrI:12417375-12418641	nhr-174	0	0	0.106916		chrI:12417375-12418641	nhr-174	0	0	0
chrI:12421228-12424401	oac-13	0.0573779	0.108737	0		chrI:12421228-12424401	oac-13	0.0564688	0	0.0575719		chrI:12421228-12424401	oac-13	0.05803	0	0.172304		chrI:12421228-12424401	oac-13	0.059753	0	0.0907224		chrI:12421228-12424401	oac-13	0.0965751	0.22235	0.0483042
chrI:12424851-12426481	E03H4.8	7.70611	6.4684	4.40835		chrI:12424851-12426481	E03H4.8	6.68746	4.77749	5.31625		chrI:12424851-12426481	E03H4.8	14.9321	14.0856	15.1033		chrI:12424851-12426481	E03H4.8	6.62958	8.33255	7.45801		chrI:12424851-12426481	E03H4.8	8.01194	10.5638	11.4617
chrI:12430047-12431442	clec-17	0	0.461907	0.306884		chrI:12430047-12431442	clec-17	0.1919	0.0908875	0.489123		chrI:12430047-12431442	clec-17	0	0	0.0975911		chrI:12430047-12431442	clec-17	0.203061	0	0		chrI:12430047-12431442	clec-17	0.410244	0.283359	0.164154
chrI:12433050-12434876	E03H4.11	0	0.10175	0.338005		chrI:12433050-12434876	E03H4.11	0.10568	0.100104	0.21549		chrI:12433050-12434876	E03H4.11	0.108602	0.310053	0		chrI:12433050-12434876	E03H4.11	0	0	0.0848927		chrI:12433050-12434876	E03H4.11	0.0903694	0.208063	0.271202
chrI:12435715-12437275	glct-2	0.134168	0	0		chrI:12435715-12437275	glct-2	0.132043	0	0		chrI:12435715-12437275	glct-2	0	0	0		chrI:12435715-12437275	glct-2	0	0	0		chrI:12435715-12437275	glct-2	0	0.129982	0.112951
chrI:12439985-12441243	nhr-89	0.140278	0	0.147184		chrI:12439985-12441243	nhr-89	0.138056	0	0		chrI:12439985-12441243	nhr-89	0	0	0		chrI:12439985-12441243	nhr-89	0	0	0		chrI:12439985-12441243	nhr-89	0	0	0
chrI:12442288-12443718	nhr-169	0	0.111657	0.123639		chrI:12442288-12443718	nhr-169	0	0	0		chrI:12442288-12443718	nhr-169	0	0.226829	0		chrI:12442288-12443718	nhr-169	0.122716	0	0		chrI:12442288-12443718	nhr-169	0	0.114161	0.396813
chrI:12444576-12446458	C54C8.2	0	0	0		chrI:12444576-12446458	C54C8.2	0	0	0		chrI:12444576-12446458	C54C8.2	0	0	0		chrI:12444576-12446458	C54C8.2	0	0	0		chrI:12444576-12446458	C54C8.2	0	0	0
chrI:12447156-12448411	C54C8.3	0.132076	0	0		chrI:12447156-12448411	C54C8.3	0	0	0		chrI:12447156-12448411	C54C8.3	0	0	0		chrI:12447156-12448411	C54C8.3	0	0.13298	0		chrI:12447156-12448411	C54C8.3	0	0.127956	0
chrI:12449999-12451987	C54C8.4	0.615053	0.582795	0.322667		chrI:12449999-12451987	C54C8.4	0.504424	0.764494	1.02856		chrI:12449999-12451987	C54C8.4	0	0.0986611	0.10261		chrI:12449999-12451987	C54C8.4	0.427009	0.412841	0.243121		chrI:12449999-12451987	C54C8.4	0.690149	0.297932	0.690387
chrI:12453378-12454754	glct-5	0	0	0		chrI:12453378-12454754	glct-5	0	0	0		chrI:12453378-12454754	glct-5	0	0	0		chrI:12453378-12454754	glct-5	0	0	0		chrI:12453378-12454754	glct-5	0	0	0
chrI:12454842-12455816	lys-9	0	0	0		chrI:12454842-12455816	lys-9	0	0	0		chrI:12454842-12455816	lys-9	0.220782	0	0		chrI:12454842-12455816	lys-9	0	0	0		chrI:12454842-12455816	lys-9	0	0	0
chrI:12456915-12457164	C54C8.12	0	0	0		chrI:12456915-12457164	C54C8.12	0	0	0		chrI:12456915-12457164	C54C8.12	0	0	0		chrI:12456915-12457164	C54C8.12	0	0	0		chrI:12456915-12457164	C54C8.12	0	0	0
chrI:12459488-12460893	clec-11	0	0	0		chrI:12459488-12460893	clec-11	0.0956749	0	0		chrI:12459488-12460893	clec-11	0	0	0		chrI:12459488-12460893	clec-11	0	0	0		chrI:12459488-12460893	clec-11	0.0818135	0	0
chrI:12461645-12461885	nlp-39	4.25095	2.014	4.46024		chrI:12461645-12461885	nlp-39	4.1836	7.92572	6.398		chrI:12461645-12461885	nlp-39	10.7482	8.18278	10.6379		chrI:12461645-12461885	nlp-39	6.64038	4.28004	8.40169		chrI:12461645-12461885	nlp-39	3.57748	8.23664	1.78936
chrI:12462165-12463315	gly-15	0.149216	0.277062	0.115119		chrI:12462165-12463315	gly-15	0.107979	0.270024	0.184399		chrI:12462165-12463315	gly-15	0.159789	0.105599	0.307513		chrI:12462165-12463315	gly-15	0.146252	0.159074	0.204271		chrI:12462165-12463315	gly-15	0.439515	0.250855	0.11823
chrI:12462165-12465806		0	0	0.101131		chrI:12462165-12465806		0.189717	0	0		chrI:12462165-12465806		0.097481	0	0		chrI:12462165-12465806		0	0	0		chrI:12462165-12465806		0	0	0
chrI:12470792-12473309	T27F6.1	0.258956	0.408957	0.0905684		chrI:12470792-12473309	T27F6.1	0.254853	0.0804687	0.519664		chrI:12470792-12473309	T27F6.1	0.261899	0.0830786	0.0864039		chrI:12470792-12473309	T27F6.1	0.53935	0.173819	0.272964		chrI:12470792-12473309	T27F6.1	0.0726433	0.250876	0.218005
chrI:12474631-12475915	T27F6.10	0.748388	1.0637	1.57047		chrI:12474631-12475915	T27F6.10	0.736531	0.348834	3.00368		chrI:12474631-12475915	T27F6.10	1.13534	2.16089	3.37107		chrI:12474631-12475915	T27F6.10	0.779367	1.50702	2.36661		chrI:12474631-12475915	T27F6.10	1.25964	2.53763	2.20514
chrI:12476674-12478578	clec-12	5.09395	4.55357	5.9498		chrI:12476674-12478578	clec-12	5.67537	5.28631	5.11118		chrI:12476674-12478578	clec-12	5.63786	6.1978	7.02312		chrI:12476674-12478578	clec-12	6.20562	5.1288	4.71097		chrI:12476674-12478578	clec-12	5.33843	5.40058	5.74484
chrI:12484206-12486147	sygl-1	204.707	208.676	197.726		chrI:12484206-12486147	sygl-1	188.13	211.042	222.454		chrI:12484206-12486147	sygl-1	188.597	191.807	209.84		chrI:12484206-12486147	sygl-1	200.354	222.725	219.675		chrI:12484206-12486147	sygl-1	241.724	242.232	237.66
chrI:12487030-12488950	pars-2	0	0	0		chrI:12487030-12488950	pars-2	0	0	0		chrI:12487030-12488950	pars-2	0	0	0		chrI:12487030-12488950	pars-2	0	0	0		chrI:12487030-12488950	pars-2	0	0	0
chrI:12487030-12490785		74.7915	71.6582	49.1706		chrI:12487030-12490785		88.4551	75.105	47.8217		chrI:12487030-12490785		32.354	31.9739	34.3093		chrI:12487030-12490785		36.9756	75.3777	35.2958		chrI:12487030-12490785		31.212	28.8637	48.1633
chrI:12490969-12494350	T27F6.6	34.4822	31.9711	29.9554		chrI:12490969-12494350	T27F6.6	27.915	31.7997	31.3436		chrI:12490969-12494350	T27F6.6	31.4055	31.2252	31.4544		chrI:12490969-12494350	T27F6.6	28.4767	31.4517	31.8773		chrI:12490969-12494350	T27F6.6	31.0475	30.5327	27.5466
chrI:12494822-12497184	T27F6.7	50.8575	59.7694	41.2938		chrI:12494822-12497184	T27F6.7	55.5344	50.4263	55.1768		chrI:12494822-12497184	T27F6.7	48.5275	53.0996	55.4048		chrI:12494822-12497184	T27F6.7	48.4712	49.758	46.8838		chrI:12494822-12497184	T27F6.7	49.6059	52.7527	49.7743
chrI:12497601-12499378	T27F6.8	4.95404	3.58969	3.36337		chrI:12497601-12499378	T27F6.8	7.31332	7.74244	5.11699		chrI:12497601-12499378	T27F6.8	10.0207	8.69474	9.33445		chrI:12497601-12499378	T27F6.8	7.1317	8.80224	8.75455		chrI:12497601-12499378	T27F6.8	9.93245	10.7282	9.56788
chrI:12504117-12504905	K11D2.1	7.22063	6.84193	5.12503		chrI:12504117-12504905	K11D2.1	6.89723	5.74139	5.96652		chrI:12504117-12504905	K11D2.1	4.08092	4.7012	5.95228		chrI:12504117-12504905	K11D2.1	5.08674	5.98709	6.0442		chrI:12504117-12504905	K11D2.1	3.03834	5.14364	6.07878
chrI:12505114-12507501	asah-1	20.0456	18.7964	20.5943		chrI:12505114-12507501	asah-1	18.2895	14.2099	17.2849		chrI:12505114-12507501	asah-1	20.8013	21.5038	21.2149		chrI:12505114-12507501	asah-1	15.1129	15.978	16.5903		chrI:12505114-12507501	asah-1	6.58976	6.67567	7.55886
chrI:12508544-12512891		61.8583	52.1271	46.5587		chrI:12508544-12512891		53.6463	52.8923	52.025		chrI:12508544-12512891		55.1529	53.4086	54.9707		chrI:12508544-12512891		50.2032	52.7834	55.311		chrI:12508544-12512891		50.007	48.6534	56.2178
chrI:12512228-12512891	unc-101	0	0	0		chrI:12512228-12512891	unc-101	0	0	0		chrI:12512228-12512891	unc-101	0	0	0		chrI:12512228-12512891	unc-101	0	0	0		chrI:12512228-12512891	unc-101	0	0	0
chrI:12513508-12518446	K11D2.5	22.5451	19.6398	19.331		chrI:12513508-12518446	K11D2.5	17.5356	19.4352	19.7024		chrI:12513508-12518446	K11D2.5	18.6333	17.7324	18.4421		chrI:12513508-12518446	K11D2.5	20.7013	20.6247	20.3149		chrI:12513508-12518446	K11D2.5	18.6673	18.0839	19.49
chrI:12519183-12527543		17.1956	28.5776	26.124		chrI:12519183-12527543		14.4667	24.205	25.5146		chrI:12519183-12527543		27.2916	29.8292	22.9168		chrI:12519183-12527543		25.391	26.4375	23.4871		chrI:12519183-12527543		34.5384	29.1302	33.4582
chrI:12521514-12521636	K11D2.6	0	0	0		chrI:12521514-12521636	K11D2.6	0	0	0		chrI:12521514-12521636	K11D2.6	0	0	0		chrI:12521514-12521636	K11D2.6	0	0	0		chrI:12521514-12521636	K11D2.6	0	0	0
chrI:12526178-12527543	K11D2.4	10.0487	0	0		chrI:12526178-12527543	K11D2.4	14.2374	0	0		chrI:12526178-12527543	K11D2.4	0	0	7.25475		chrI:12526178-12527543	K11D2.4	0	0	5.61819		chrI:12526178-12527543	K11D2.4	0	7.32355	0
chrI:12528379-12531104	pri-2	0	0	0		chrI:12528379-12531104	pri-2	32.2786	0	0		chrI:12528379-12531104	pri-2	0	0	0		chrI:12528379-12531104	pri-2	0	0	0		chrI:12528379-12531104	pri-2	0	0	0
chrI:12528379-12532117		119.381	115.336	107.014		chrI:12528379-12532117		96.8907	101.986	108.91		chrI:12528379-12532117		105.123	110.247	115.206		chrI:12528379-12532117		105.159	102.062	101.222		chrI:12528379-12532117		106.177	107.498	103.522
chrI:12532731-12534115		78.106	79.5062	58.0398		chrI:12532731-12534115		78.9075	72.0401	67.9763		chrI:12532731-12534115		63.2788	78.3646	79.6348		chrI:12532731-12534115		67.5309	73.217	69.9376		chrI:12532731-12534115		73.229	73.0597	74.9985
chrI:12533010-12534115	W02D9.2	0	0	0		chrI:12533010-12534115	W02D9.2	0	0	0		chrI:12533010-12534115	W02D9.2	0	0	0		chrI:12533010-12534115	W02D9.2	0	0	0		chrI:12533010-12534115	W02D9.2	0	0	0
chrI:12535316-12537341	hmg-20	28.1702	28.2094	27.4299		chrI:12535316-12537341	hmg-20	27.6189	26.7585	29.5503		chrI:12535316-12537341	hmg-20	25.9004	26.3939	29.8002		chrI:12535316-12537341	hmg-20	28.4473	27.0738	29.2722		chrI:12535316-12537341	hmg-20	30.6219	28.7386	29.824
chrI:12538042-12538945	W02D9.4	32.8248	30.5607	28.4337		chrI:12538042-12538945	W02D9.4	27.0458	24.7293	28.3401		chrI:12538042-12538945	W02D9.4	33.7769	30.1233	33.2393		chrI:12538042-12538945	W02D9.4	33.3886	30.9358	30.6274		chrI:12538042-12538945	W02D9.4	31.9608	30.5064	26.5093
chrI:1254778-1258115	Y48G8AL.15	26.4129	25.9377	24.69		chrI:1254778-1258115	Y48G8AL.15	28.8302	20.146	25.5385		chrI:1254778-1258115	Y48G8AL.15	26.7131	22.186	26.9197		chrI:1254778-1258115	Y48G8AL.15	27.0062	20.7914	26.9558		chrI:1254778-1258115	Y48G8AL.15	27.4823	25.5888	28.3004
chrI:12551543-12552142	W02D9.10	28.6466	26.2959	29.7439		chrI:12551543-12552142	W02D9.10	36.4156	31.9906	30.54		chrI:12551543-12552142	W02D9.10	38.9314	43.0802	36.7397		chrI:12551543-12552142	W02D9.10	39.4658	38.7573	37.5093		chrI:12551543-12552142	W02D9.10	35.66	33.2455	28.3871
chrI:12557153-12557533	W02D9.9	0	0	0		chrI:12557153-12557533	W02D9.9	0	0	0		chrI:12557153-12557533	W02D9.9	0	0	0		chrI:12557153-12557533	W02D9.9	0	0	0		chrI:12557153-12557533	W02D9.9	0	0	0
chrI:12558536-12558934	W02D9.8	0	0	0		chrI:12558536-12558934	W02D9.8	0	0	0		chrI:12558536-12558934	W02D9.8	0	0	0		chrI:12558536-12558934	W02D9.8	0	0	0		chrI:12558536-12558934	W02D9.8	0	0	0
chrI:12559354-12559648	W02D9.7	656.198	706.037	643.628		chrI:12559354-12559648	W02D9.7	763.22	656.846	669.711		chrI:12559354-12559648	W02D9.7	646.581	666.233	664.733		chrI:12559354-12559648	W02D9.7	583.729	558.695	581.948		chrI:12559354-12559648	W02D9.7	595.81	609.554	632.971
chrI:12560401-12560662	W02D9.6	135.436	157.36	152.254		chrI:12560401-12560662	W02D9.6	174.546	124.754	148.836		chrI:12560401-12560662	W02D9.6	167.957	122.593	206.582		chrI:12560401-12560662	W02D9.6	146.079	167.206	149.135		chrI:12560401-12560662	W02D9.6	126.191	123.4	127.592
chrI:12561129-12561538	ssp-37	47.7964	44.5591	38.0166		chrI:12561129-12561538	ssp-37	49.3152	41.6825	44.0905		chrI:12561129-12561538	ssp-37	30.4072	32.6468	30.8668		chrI:12561129-12561538	ssp-37	52.1833	50.452	38.3958		chrI:12561129-12561538	ssp-37	34.3851	34.3554	38.9399
chrI:12562958-12564147	C49G9.2	2.12621	1.00735	3.34633		chrI:12562958-12564147	C49G9.2	7.32382	1.98211	8.5336		chrI:12562958-12564147	C49G9.2	2.15037	6.13919	8.51323		chrI:12562958-12564147	C49G9.2	9.96399	10.7038	4.20229		chrI:12562958-12564147	C49G9.2	12.5255	9.2694	14.3198
chrI:12564511-12565795	C49G9.1	1.67746	1.58948	1.17336		chrI:12564511-12565795	C49G9.1	3.30176	5.21258	1.12209		chrI:12564511-12565795	C49G9.1	1.69652	3.22898	3.35823		chrI:12564511-12565795	C49G9.1	1.74689	2.81489	1.32615		chrI:12564511-12565795	C49G9.1	1.4117	3.79195	0.470729
chrI:12566118-12572786	dlk-1	9.76029	14.489	5.40646		chrI:12566118-12572786	dlk-1	9.23443	4.04644	12.446		chrI:12566118-12572786	dlk-1	4.80031	21.3162	0		chrI:12566118-12572786	dlk-1	12.5462	18.3187	12.9319		chrI:12566118-12572786	dlk-1	14.1496	5.37787	13.418
chrI:12566118-12572786		10.4763	6.98057	7.53957		chrI:12566118-12572786		6.54889	7.74437	10.9612		chrI:12566118-12572786		9.08321	3.75097	13.8206		chrI:12566118-12572786		10.4788	8.26541	8.66568		chrI:12566118-12572786		5.65517	8.29405	9.21176
chrI:12578097-12579195	F33E2.10	0.508486	0.120454	0.13338		chrI:12578097-12579195	F33E2.10	0.250215	0.237013	0.127551		chrI:12578097-12579195	F33E2.10	0	0.2447	0.636235		chrI:12578097-12579195	F33E2.10	0	0.127991	0.100498		chrI:12578097-12579195	F33E2.10	0.213964	0	0.535094
chrI:12579886-12580947	clec-102	0.482794	0	0		chrI:12579886-12580947	clec-102	0.475145	0.150025	0		chrI:12579886-12580947	clec-102	0	0.154891	0		chrI:12579886-12580947	clec-102	0.167593	0.324065	0.50891		chrI:12579886-12580947	clec-102	0.27087	0.46773	0
chrI:12582275-12583289	F33E2.4	0.654436	0.310056	0.343328		chrI:12582275-12583289	F33E2.4	0.644068	0.305042	0		chrI:12582275-12583289	F33E2.4	0	0	0.982624		chrI:12582275-12583289	F33E2.4	0.681526	0	0		chrI:12582275-12583289	F33E2.4	0.550755	0	0.275473
chrI:12585388-12585961	F33E2.7	0	0	0		chrI:12585388-12585961	F33E2.7	0	0	0		chrI:12585388-12585961	F33E2.7	0.324667	0	0.64267		chrI:12585388-12585961	F33E2.7	0	0	0.253787		chrI:12585388-12585961	F33E2.7	0	0.311002	0
chrI:12587495-12591081	F33E2.6	0	0	0		chrI:12587495-12591081	F33E2.6	0	0	0		chrI:12587495-12591081	F33E2.6	0	0.0419428	0.0436216		chrI:12587495-12591081	F33E2.6	0	0.0877536	0		chrI:12587495-12591081	F33E2.6	0.0366745	0.0844378	0.0733744
chrI:12591175-12592338	F33E2.5	56.1817	51.6482	44.2507		chrI:12591175-12592338	F33E2.5	54.2427	44.9936	52.247		chrI:12591175-12592338	F33E2.5	44.0395	44.5478	47.7026		chrI:12591175-12592338	F33E2.5	57.0803	50.7409	50.5543		chrI:12591175-12592338	F33E2.5	50.0999	50.1512	45.2464
chrI:1259490-1268156	grh-1	5.34423	4.86917	5.46356		chrI:1259490-1268156	grh-1	3.30408	6.19562	5.84354		chrI:1259490-1268156	grh-1	3.04896	3.42908	2.8805		chrI:1259490-1268156	grh-1	4.42382	3.17329	4.06248		chrI:1259490-1268156	grh-1	6.631	5.77488	6.69097
chrI:12603874-12606237	T07D10.1	0.318834	0.302112	0		chrI:12603874-12606237	T07D10.1	0.313783	0.148613	0.479869		chrI:12603874-12606237	T07D10.1	0.483687	0	0.159574		chrI:12603874-12606237	T07D10.1	0	0	0		chrI:12603874-12606237	T07D10.1	0	0.308886	0.268414
chrI:12621160-12623074	ntr-1	0	0.103388	0.228965		chrI:12621160-12623074	ntr-1	0	0.101716	0		chrI:12621160-12623074	ntr-1	0.220701	0.21003	0.109218		chrI:12621160-12623074	ntr-1	0.113627	0.109857	0		chrI:12621160-12623074	ntr-1	0.0918244	0.105706	0.367424
chrI:12624418-12625214	flp-33	27.4096	10.6944	21.9922		chrI:12624418-12625214	flp-33	17.4546	24.049	27.5023		chrI:12624418-12625214	flp-33	11.4146	21.7253	1.61392		chrI:12624418-12625214	flp-33	18.4698	24.3504	17.8452		chrI:12624418-12625214	flp-33	21.7102	17.1823	20.3604
chrI:12626731-12628987	T07D10.3	2.14145	2.54942	1.55553		chrI:12626731-12628987	T07D10.3	1.29694	1.43325	1.54265		chrI:12626731-12628987	T07D10.3	1.33279	1.58544	2.03364		chrI:12626731-12628987	T07D10.3	2.05855	1.93496	1.8666		chrI:12626731-12628987	T07D10.3	1.4325	1.59587	1.84903
chrI:12631174-12632545	clec-15	0	0	0		chrI:12631174-12632545	clec-15	0.0483928	0	0		chrI:12631174-12632545	clec-15	0	0.0473262	0		chrI:12631174-12632545	clec-15	0	0.0495083	0		chrI:12631174-12632545	clec-15	0	0	0
chrI:12635161-12636532	clec-15	0	0	0		chrI:12635161-12636532	clec-15	0.0483928	0	0		chrI:12635161-12636532	clec-15	0	0.0473262	0		chrI:12635161-12636532	clec-15	0	0.0495083	0		chrI:12635161-12636532	clec-15	0	0	0
chrI:12638719-12640475	H16D19.3	1.59205	1.50855	1.20642		chrI:12638719-12640475	H16D19.3	0.870457	0.742075	0.621223		chrI:12638719-12640475	H16D19.3	1.25233	1.02152	1.32801		chrI:12638719-12640475	H16D19.3	1.19741	1.06863	0.629311		chrI:12638719-12640475	H16D19.3	0.744344	1.11394	0.967982
chrI:12647485-12652064	mcrs-1	56.5085	55.3478	51.1305		chrI:12647485-12652064	mcrs-1	54.7989	57.3065	55.6204		chrI:12647485-12652064	mcrs-1	59.4936	57.4133	55.7361		chrI:12647485-12652064	mcrs-1	53.161	54.7293	55.27		chrI:12647485-12652064	mcrs-1	53.335	56.3484	54.1893
chrI:12652374-12652395	21ur-12279	0	0	0		chrI:12652374-12652395	21ur-12279	0	0	0		chrI:12652374-12652395	21ur-12279	0	0	0		chrI:12652374-12652395	21ur-12279	0	0	0		chrI:12652374-12652395	21ur-12279	0	0	0
chrI:12652379-12653193	H28O16.1	0	0	0		chrI:12652379-12653193	H28O16.1	0	0	0		chrI:12652379-12653193	H28O16.1	0	0	0		chrI:12652379-12653193	H28O16.1	0	0	0		chrI:12652379-12653193	H28O16.1	0	0	0
chrI:12652379-12654344		1028.79	965.021	947.98		chrI:12652379-12654344		909.046	987.256	938.418		chrI:12652379-12654344		916.803	952.476	964.812		chrI:12652379-12654344		830.193	880.753	835.96		chrI:12652379-12654344		891.119	925.809	935.588
chrI:12655438-12655960	T26E3.7	1.77075	1.67788	1.85793		chrI:12655438-12655960	T26E3.7	1.7427	1.65075	0.888372		chrI:12655438-12655960	T26E3.7	2.68632	0.852143	1.7725		chrI:12655438-12655960	T26E3.7	0.922027	1.78287	2.79981		chrI:12655438-12655960	T26E3.7	2.23532	4.28876	3.72683
chrI:12657904-12659367	T26E3.8	7.92327	7.20127	5.25947		chrI:12657904-12659367	T26E3.8	7.6386	6.93407	6.00311		chrI:12657904-12659367	T26E3.8	8.66747	8.09275	9.0641		chrI:12657904-12659367	T26E3.8	7.40928	7.16345	8.30925		chrI:12657904-12659367	T26E3.8	6.66799	5.32624	5.85353
chrI:12661258-12661658	T26E3.6	1.50884	0	0.791565		chrI:12661258-12661658	T26E3.6	0	0.703294	0		chrI:12661258-12661658	T26E3.6	1.52599	0	0.755167		chrI:12661258-12661658	T26E3.6	0.785651	0	0		chrI:12661258-12661658	T26E3.6	0.6349	0.730884	1.27024
chrI:12662927-12663713	T26E3.5	8.54136	6.62186	5.49933		chrI:12662927-12663713	T26E3.5	6.68662	4.52415	7.2068		chrI:12662927-12663713	T26E3.5	7.46047	5.41822	5.63509		chrI:12662927-12663713	T26E3.5	8.89492	5.66805	7.21294		chrI:12662927-12663713	T26E3.5	5.39112	6.58228	5.22956
chrI:12665109-12668724	T26E3.4	94.8079	92.2685	94.9163		chrI:12665109-12668724	T26E3.4	106.719	82.1222	83.8321		chrI:12665109-12668724	T26E3.4	92.6892	80.0331	77.8983		chrI:12665109-12668724	T26E3.4	96.8812	77.5585	92.2849		chrI:12665109-12668724	T26E3.4	88.4313	85.5351	90.956
chrI:12669615-12674035	par-6	82.8264	90.5126	67.5429		chrI:12669615-12674035	par-6	70.5624	84.3031	88.4291		chrI:12669615-12674035	par-6	70.6612	72.6676	69.3722		chrI:12669615-12674035	par-6	74.6663	73.8909	77.8411		chrI:12669615-12674035	par-6	68.5189	74.647	73.4046
chrI:12679200-12681769	ndx-1	3.54211	2.27365	3.83638		chrI:12679200-12681769	ndx-1	5.17276	3.08902	3.78339		chrI:12679200-12681769	ndx-1	2.54232	4.94877	2.05874		chrI:12679200-12681769	ndx-1	3.68873	3.22122	3.34227		chrI:12679200-12681769	ndx-1	3.17326	4.87065	5.57916
chrI:12681891-12682671	T26E3.10	0	1.20411	1.33332		chrI:12681891-12682671	T26E3.10	0	0	1.27506		chrI:12681891-12682671	T26E3.10	0	0	0		chrI:12681891-12682671	T26E3.10	0	0	1.00462		chrI:12681891-12682671	T26E3.10	1.06943	0	0
chrI:12683239-12684328	clec-103	0.205919	0	0.216057		chrI:12683239-12684328	clec-103	0	0	0.206615		chrI:12683239-12684328	clec-103	0.208259	0	0		chrI:12683239-12684328	clec-103	0	0	0		chrI:12683239-12684328	clec-103	0	0.199494	0
chrI:12686105-12688196	sra-25	0	0	0		chrI:12686105-12688196	sra-25	0	0	0		chrI:12686105-12688196	sra-25	0	0	0		chrI:12686105-12688196	sra-25	0	0.127991	0		chrI:12686105-12688196	sra-25	0	0	0
chrI:12688716-12690562	sra-17	0	0	0		chrI:12688716-12690562	sra-17	0	0	0		chrI:12688716-12690562	sra-17	0	0	0.126299		chrI:12688716-12690562	sra-17	0	0	0		chrI:12688716-12690562	sra-17	0	0	0
chrI:12692158-12693714	sra-18	0	0	0		chrI:12692158-12693714	sra-18	0	0	0.125203		chrI:12692158-12693714	sra-18	0	0	0		chrI:12692158-12693714	sra-18	0	0	0		chrI:12692158-12693714	sra-18	0	0	0
chrI:12696547-12698204	sra-20	0	0	0		chrI:12696547-12698204	sra-20	0	0.116754	0		chrI:12696547-12698204	sra-20	0	0	0		chrI:12696547-12698204	sra-20	0	0	0		chrI:12696547-12698204	sra-20	0	0	0
chrI:12699419-12701021	sra-21	0.125242	0	0		chrI:12699419-12701021	sra-21	0	0.116754	0.125666		chrI:12699419-12701021	sra-21	0	0	0		chrI:12699419-12701021	sra-21	0	0	0		chrI:12699419-12701021	sra-21	0	0	0
chrI:12701428-12702876	sra-22	0	0	0		chrI:12701428-12702876	sra-22	0	0	0		chrI:12701428-12702876	sra-22	0	0	0		chrI:12701428-12702876	sra-22	0	0	0		chrI:12701428-12702876	sra-22	0	0	0
chrI:12703424-12704717	sra-23	0	0	0		chrI:12703424-12704717	sra-23	0	0	0		chrI:12703424-12704717	sra-23	0	0	0		chrI:12703424-12704717	sra-23	0	0	0		chrI:12703424-12704717	sra-23	0	0	0
chrI:12705086-12706973	sra-24	0	0	0		chrI:12705086-12706973	sra-24	0	0	0		chrI:12705086-12706973	sra-24	0	0	0		chrI:12705086-12706973	sra-24	0	0	0		chrI:12705086-12706973	sra-24	0	0	0
chrI:12709055-12711586	T06G6.3	0.0817378	0	0.343048		chrI:12709055-12711586	T06G6.3	0.22606	0.304793	0.410071		chrI:12709055-12711586	T06G6.3	0.309746	0.0786697	0.0818185		chrI:12709055-12711586	T06G6.3	0.0851213	0.329188	0.323097		chrI:12709055-12711586	T06G6.3	0	0.395937	0.38675
chrI:12712245-12714691	T06G6.4	0.266228	0.378398	0.139668		chrI:12712245-12714691	T06G6.4	0.131005	0.124093	0.267129		chrI:12712245-12714691	T06G6.4	0	0	0.133246		chrI:12712245-12714691	T06G6.4	0.277249	0.134025	0.210472		chrI:12712245-12714691	T06G6.4	0.112025	0	0
chrI:12715651-12716450		0	0	0		chrI:12715651-12716450		0	0	0		chrI:12715651-12716450		0	0	0		chrI:12715651-12716450		0	0	0		chrI:12715651-12716450		0	0	0
chrI:12716311-12716450	T06G6.5	0	0	0		chrI:12716311-12716450	T06G6.5	0	0	0		chrI:12716311-12716450	T06G6.5	0	0	0		chrI:12716311-12716450	T06G6.5	0	0	0		chrI:12716311-12716450	T06G6.5	0	0	0
chrI:12718371-12719745	T06G6.6	0.569319	0.53946	0		chrI:12718371-12719745	T06G6.6	0.382137	0.20843	0.673015		chrI:12718371-12719745	T06G6.6	1.13062	0.430379	0.671408		chrI:12718371-12719745	T06G6.6	2.32837	2.10179	2.29305		chrI:12718371-12719745	T06G6.6	0.18816	1.08303	0.188225
chrI:12720143-12722026	srw-88	0	0	0		chrI:12720143-12722026	srw-88	0	0	0		chrI:12720143-12722026	srw-88	0	0	0		chrI:12720143-12722026	srw-88	0	0	0		chrI:12720143-12722026	srw-88	0	0	0
chrI:12722098-12722862	T06G6.12	1.64913	3.12527	2.59548		chrI:12722098-12722862	T06G6.12	2.4345	0	1.6547		chrI:12722098-12722862	T06G6.12	0.833935	2.38084	1.65076		chrI:12722098-12722862	T06G6.12	3.43478	0.830205	1.30375		chrI:12722098-12722862	T06G6.12	1.38786	3.19534	0.694169
chrI:12724850-12726196	T06G6.8	0	0.184233	0		chrI:12724850-12726196	T06G6.8	0.19135	0.181254	0.097544		chrI:12724850-12726196	T06G6.8	0	0.187132	0		chrI:12724850-12726196	T06G6.8	0	0	0.0768553		chrI:12724850-12726196	T06G6.8	0	0	0
chrI:12727753-12727885	T06G6.14	0	0	0		chrI:12727753-12727885	T06G6.14	0	0	0		chrI:12727753-12727885	T06G6.14	0	0	0		chrI:12727753-12727885	T06G6.14	0	0	0		chrI:12727753-12727885	T06G6.14	0	0	0
chrI:12727753-12727919	T06G6.13	0	0	0		chrI:12727753-12727919	T06G6.13	0	0	0		chrI:12727753-12727919	T06G6.13	0	0	0		chrI:12727753-12727919	T06G6.13	9.20715	0	0		chrI:12727753-12727919	T06G6.13	0	0	7.44305
chrI:12727992-12728141	T06G6.15	0	0	0		chrI:12727992-12728141	T06G6.15	0	0	0		chrI:12727992-12728141	T06G6.15	0	0	0		chrI:12727992-12728141	T06G6.15	0	0	0		chrI:12727992-12728141	T06G6.15	12.1035	0	0
chrI:12728244-12729666	pfd-3	134.895	139.39	119.574		chrI:12728244-12729666	pfd-3	141.055	128.463	119.307		chrI:12728244-12729666	pfd-3	121.433	131.23	126.88		chrI:12728244-12729666	pfd-3	136.24	142.257	129.168		chrI:12728244-12729666	pfd-3	120.619	127.588	136.08
chrI:127296-133582		42.0737	0	0		chrI:127296-133582		0	0	0		chrI:127296-133582		0	30.047	0		chrI:127296-133582		0	0	35.563		chrI:127296-133582		0	0	0
chrI:12730079-12732687	W02A11.1	48.9724	42.7127	40.2893		chrI:12730079-12732687	W02A11.1	42.5827	36.3153	42.1582		chrI:12730079-12732687	W02A11.1	37.7096	38.966	34.9552		chrI:12730079-12732687	W02A11.1	39.6985	41.7433	37.7262		chrI:12730079-12732687	W02A11.1	37.2329	39.8964	36.0745
chrI:12733408-12736577	vps-25	105.008	112.954	103.35		chrI:12733408-12736577	vps-25	116.444	101.2	93.7881		chrI:12733408-12736577	vps-25	106.501	95.3725	96.5251		chrI:12733408-12736577	vps-25	97.9572	101.557	105.232		chrI:12733408-12736577	vps-25	100.321	99.4391	99.8572
chrI:12738092-12740959	toe-4	40.2858	38.7837	37.9577		chrI:12738092-12740959	toe-4	36.1586	38.6072	41.7156		chrI:12738092-12740959	toe-4	38.788	38.9287	42.9064		chrI:12738092-12740959	toe-4	39.4362	42.5896	38.2822		chrI:12738092-12740959	toe-4	41.3621	41.917	44.7679
chrI:12759745-12764938	amx-2	3.46314	3.13458	4.17598		chrI:12759745-12764938	amx-2	3.30653	4.3849	3.31927		chrI:12759745-12764938	amx-2	3.86844	3.73114	3.5183		chrI:12759745-12764938	amx-2	4.89838	4.4236	4.04549		chrI:12759745-12764938	amx-2	5.13297	4.30653	3.56821
chrI:12760575-12760597	R06C1.7	0	0	0		chrI:12760575-12760597	R06C1.7	0	0	0		chrI:12760575-12760597	R06C1.7	0	0	0		chrI:12760575-12760597	R06C1.7	0	0	0		chrI:12760575-12760597	R06C1.7	0	0	0
chrI:12773650-12782148	B0019.2	26.4165	29.5735	27.7171		chrI:12773650-12782148	B0019.2	28.1604	27.4659	29.8629		chrI:12773650-12782148	B0019.2	28.7874	27.2994	26.9424		chrI:12773650-12782148	B0019.2	29.4341	29.8653	30.4773		chrI:12773650-12782148	B0019.2	27.6947	30.9623	27.2838
chrI:12775543-12776522	anr-14	0	0	0		chrI:12775543-12776522	anr-14	0	0	0		chrI:12775543-12776522	anr-14	0	0	0		chrI:12775543-12776522	anr-14	0	0	0		chrI:12775543-12776522	anr-14	0	0	0
chrI:12783347-12784968	Y18D10A.26	0	0	0.172962		chrI:12783347-12784968	Y18D10A.26	0	0	0		chrI:12783347-12784968	Y18D10A.26	0	0	0		chrI:12783347-12784968	Y18D10A.26	0.17167	0	0		chrI:12783347-12784968	Y18D10A.26	0	0	0
chrI:1278809-1279044	Y48G8AR.7	0	0	0		chrI:1278809-1279044	Y48G8AR.7	0	0	0		chrI:1278809-1279044	Y48G8AR.7	0	0	0		chrI:1278809-1279044	Y48G8AR.7	0	0	0		chrI:1278809-1279044	Y48G8AR.7	0	0	0
chrI:12788199-12806536	attf-6	21.1678	22.8775	25.2643		chrI:12788199-12806536	attf-6	19.8525	28.2076	27.103		chrI:12788199-12806536	attf-6	28.0848	28.6225	26.2367		chrI:12788199-12806536	attf-6	26.4392	24.9737	26.8301		chrI:12788199-12806536	attf-6	29.9271	29.7964	29.2086
chrI:1278913-1279044	Y48G8AR.6	0	0	0		chrI:1278913-1279044	Y48G8AR.6	0	0	0		chrI:1278913-1279044	Y48G8AR.6	0	0	0		chrI:1278913-1279044	Y48G8AR.6	0	0	0		chrI:1278913-1279044	Y48G8AR.6	0	0	0
chrI:1279437-1279486	Y48G8AR.4	0	0	0		chrI:1279437-1279486	Y48G8AR.4	0	0	0		chrI:1279437-1279486	Y48G8AR.4	0	0	0		chrI:1279437-1279486	Y48G8AR.4	0	0	0		chrI:1279437-1279486	Y48G8AR.4	0	0	0
chrI:12807577-12809286	Y18D10A.2	0	0	0		chrI:12807577-12809286	Y18D10A.2	0	0	0		chrI:12807577-12809286	Y18D10A.2	0	0	0		chrI:12807577-12809286	Y18D10A.2	0	0	0		chrI:12807577-12809286	Y18D10A.2	0	0	0
chrI:12810158-12815631	Y18D10A.3	2.30299	4.82382	3.56097		chrI:12810158-12815631	Y18D10A.3	4.05585	3.95484	5.22966		chrI:12810158-12815631	Y18D10A.3	4.65833	4.54975	4.4892		chrI:12810158-12815631	Y18D10A.3	5.554	4.39342	3.92882		chrI:12810158-12815631	Y18D10A.3	2.85619	2.58342	4.38781
chrI:12815893-12816418	Y18D10A.4	0	0	0		chrI:12815893-12816418	Y18D10A.4	0	0	0		chrI:12815893-12816418	Y18D10A.4	0	0	0		chrI:12815893-12816418	Y18D10A.4	0.394035	0	0		chrI:12815893-12816418	Y18D10A.4	0	0	0
chrI:12819351-12824655	gsk-3	129.281	103.907	119.174		chrI:12819351-12824655	gsk-3	95.538	139.028	127.17		chrI:12819351-12824655	gsk-3	125.147	129.316	126.058		chrI:12819351-12824655	gsk-3	123.934	122.844	123.833		chrI:12819351-12824655	gsk-3	119.193	129.72	121.372
chrI:1282105-1285285	Y48G8AR.2	0.125242	0.118673	0.262816		chrI:1282105-1285285	Y48G8AR.2	0.246516	0.350263	0.502663		chrI:1282105-1285285	Y48G8AR.2	0.126665	0.602705	0.125366		chrI:1282105-1285285	Y48G8AR.2	0.521705	0.756594	0.39605		chrI:1282105-1285285	Y48G8AR.2	0	0.606672	0.31631
chrI:12824108-12824162	Y18D10A.29	0	0	0		chrI:12824108-12824162	Y18D10A.29	0	0	0		chrI:12824108-12824162	Y18D10A.29	0	0	0		chrI:12824108-12824162	Y18D10A.29	0	0	0		chrI:12824108-12824162	Y18D10A.29	0	0	0
chrI:12828390-12833504	nhx-8	8.47052	7.92342	8.54126		chrI:12828390-12833504	nhx-8	6.36764	9.44727	8.22358		chrI:12828390-12833504	nhx-8	6.16075	6.28925	7.15074		chrI:12828390-12833504	nhx-8	8.73239	9.91344	8.58082		chrI:12828390-12833504	nhx-8	8.20231	7.61824	8.15852
chrI:12834654-12843223		0.429635	0	0.418473		chrI:12834654-12843223		0.307512	0.509751	0		chrI:12834654-12843223		0.23701	0.187958	0.312771		chrI:12834654-12843223		0.162698	0.39325	0.710191		chrI:12834654-12843223		0.591658	0	0.427456
chrI:12835121-12842131	ptr-17	0	0.264421	0		chrI:12835121-12842131	ptr-17	0	0	0.186668		chrI:12835121-12842131	ptr-17	0	0	0		chrI:12835121-12842131	ptr-17	0	0	0		chrI:12835121-12842131	ptr-17	0	0.405526	0
chrI:12844617-12852922	Y18D10A.8	6.72203	5.63735	6.48549		chrI:12844617-12852922	Y18D10A.8	6.69157	7.13081	6.43466		chrI:12844617-12852922	Y18D10A.8	3.59457	5.13115	4.17641		chrI:12844617-12852922	Y18D10A.8	4.66685	4.20084	5.55856		chrI:12844617-12852922	Y18D10A.8	7.28266	6.06317	6.56966
chrI:12853183-12858252	Y18D10A.9	36.2122	34.6716	31.1109		chrI:12853183-12858252	Y18D10A.9	38.2461	32.6994	32.7898		chrI:12853183-12858252	Y18D10A.9	32.1574	27.4451	31.9958		chrI:12853183-12858252	Y18D10A.9	37.0541	38.4925	30.6232		chrI:12853183-12858252	Y18D10A.9	32.3864	31.4152	30.167
chrI:12859488-12861187	clec-104	0.196372	0.372145	0		chrI:12859488-12861187	clec-104	0.386521	1.28144	0.591108		chrI:12859488-12861187	clec-104	0.993018	0.567002	0.982829		chrI:12859488-12861187	clec-104	0.818002	0.790862	1.24196		chrI:12859488-12861187	clec-104	0.991565	0.190245	0.661272
chrI:12862227-12863425	Y18D10A.11	275.337	278.42	259.587		chrI:12862227-12863425	Y18D10A.11	288.061	271.103	266.99		chrI:12862227-12863425	Y18D10A.11	262.052	269.906	276.553		chrI:12862227-12863425	Y18D10A.11	273.763	269.431	268.995		chrI:12862227-12863425	Y18D10A.11	243.151	237.859	248.477
chrI:12864219-12865558	clec-105	0	0	0		chrI:12864219-12865558	clec-105	0	0	0		chrI:12864219-12865558	clec-105	0	0	0		chrI:12864219-12865558	clec-105	0	0	0		chrI:12864219-12865558	clec-105	0	0	0
chrI:12866109-12866886	clec-106	0.212372	0.402466	0		chrI:12866109-12866886	clec-106	0.209007	0	0		chrI:12866109-12866886	clec-106	0.214785	0.2044	0		chrI:12866109-12866886	clec-106	0	0	0.167895		chrI:12866109-12866886	clec-106	0.178726	0.205745	0.178788
chrI:12867084-12869546	Y18D10A.23	11.5404	11.1568	11.5359		chrI:12867084-12869546	Y18D10A.23	10.6669	10.9764	10.3276		chrI:12867084-12869546	Y18D10A.23	8.04393	7.27975	8.89803		chrI:12867084-12869546	Y18D10A.23	10.1505	8.55753	10.0482		chrI:12867084-12869546	Y18D10A.23	9.7121	10.7271	8.33691
chrI:128697-133582	mex-3	249.909	305.368	280.584		chrI:128697-133582	mex-3	228.251	295.325	299.422		chrI:128697-133582	mex-3	306.353	289.368	311.04		chrI:128697-133582	mex-3	294.474	306.263	261.638		chrI:128697-133582	mex-3	284.461	292.891	291.803
chrI:1287305-1287836	Y48G8AR.3	0	0	0		chrI:1287305-1287836	Y48G8AR.3	0	0	0		chrI:1287305-1287836	Y48G8AR.3	0	0	0		chrI:1287305-1287836	Y48G8AR.3	0	0	0		chrI:1287305-1287836	Y48G8AR.3	0	0	0
chrI:12878641-12902332	pad-1	17.0971	19.4678	20.9816		chrI:12878641-12902332	pad-1	13.532	22.8517	22.989		chrI:12878641-12902332	pad-1	25.9152	25.0787	23.5263		chrI:12878641-12902332	pad-1	22.8683	24.3031	23.6566		chrI:12878641-12902332	pad-1	23.9078	24.2304	24.1954
chrI:12903148-12903439	Y18D10A.16	184.306	219.672	158.109		chrI:12903148-12903439	Y18D10A.16	212.187	146.961	173.298		chrI:12903148-12903439	Y18D10A.16	174.677	172.925	177.526		chrI:12903148-12903439	Y18D10A.16	187.106	161.058	161.285		chrI:12903148-12903439	Y18D10A.16	193.151	190.908	179.556
chrI:12904465-12905637	car-1	940.224	899.897	819.716		chrI:12904465-12905637	car-1	769.98	897.907	893.949		chrI:12904465-12905637	car-1	889.955	869.863	908.052		chrI:12904465-12905637	car-1	865.571	875.422	854.094		chrI:12904465-12905637	car-1	811.428	866.159	831.982
chrI:12916504-12917964	fkb-8	4.12941	3.91283	2.88848		chrI:12916504-12917964	fkb-8	3.01036	1.71091	1.38113		chrI:12916504-12917964	fkb-8	2.78423	3.45921	1.68401		chrI:12916504-12917964	fkb-8	2.54835	2.00184	3.02277		chrI:12916504-12917964	fkb-8	2.57422	2.66705	2.63949
chrI:12918715-12919095	fkb-2	928.377	978.851	921.838		chrI:12918715-12919095	fkb-2	1104.71	859.953	915.428		chrI:12918715-12919095	fkb-2	843.329	910.182	857.485		chrI:12918715-12919095	fkb-2	856.063	856.552	890.745		chrI:12918715-12919095	fkb-2	916.957	984.446	990.812
chrI:12922028-12923271	pfn-1	774.89	748.894	719.658		chrI:12922028-12923271	pfn-1	804.048	737.28	775.372		chrI:12922028-12923271	pfn-1	718.479	757.088	768.72		chrI:12922028-12923271	pfn-1	741.477	728.68	761.753		chrI:12922028-12923271	pfn-1	749.451	734.191	722.341
chrI:12929386-12931058	Y18D10A.21	1.40178	1.18067	0.490264		chrI:12929386-12931058	Y18D10A.21	0.766428	0.871186	1.25024		chrI:12929386-12931058	Y18D10A.21	0.47257	0.149907	0.779535		chrI:12929386-12931058	Y18D10A.21	0.324401	0.784095	0.738803		chrI:12929386-12931058	Y18D10A.21	1.31077	1.05626	1.04898
chrI:12932025-12933740	Y18D10A.22	0.51233	0.24273	0.403165		chrI:12932025-12933740	Y18D10A.22	0.37816	0.119402	0.385547		chrI:12932025-12933740	Y18D10A.22	0.129538	0	0.128209		chrI:12932025-12933740	Y18D10A.22	0.266769	0.128959	0		chrI:12932025-12933740	Y18D10A.22	0.323372	0.124086	0.107828
chrI:12934755-12937241	tag-138	0	0	0.121112		chrI:12934755-12937241	tag-138	0	0	0.11582		chrI:12934755-12937241	tag-138	0.233482	0	0.115543		chrI:12934755-12937241	tag-138	0.120207	0	0.0912549		chrI:12934755-12937241	tag-138	0.097142	0.111828	0
chrI:12938550-12942109		29.7129	20.9105	30.1777		chrI:12938550-12942109		19.0863	25.1432	24.1427		chrI:12938550-12942109		45.557	40.1812	44.9775		chrI:12938550-12942109		18.2977	16.3374	21.3667		chrI:12938550-12942109		26.3712	32.6232	23.2081
chrI:12939319-12942109	acox-1	0	3.65581	0		chrI:12939319-12942109	acox-1	7.66331	0	0		chrI:12939319-12942109	acox-1	0	6.64377	0		chrI:12939319-12942109	acox-1	0	4.90915	0		chrI:12939319-12942109	acox-1	0	0	6.60862
chrI:12942296-12946519	F08A8.2	4.06008	2.5467	3.85997		chrI:12942296-12946519	F08A8.2	2.68259	3.00306	2.84976		chrI:12942296-12946519	F08A8.2	2.60254	3.48572	3.16732		chrI:12942296-12946519	F08A8.2	2.04459	2.45655	2.51658		chrI:12942296-12946519	F08A8.2	3.11206	3.25013	2.67986
chrI:12946935-12950980	F08A8.3	1.86163	2.1982	2.12357		chrI:12946935-12950980	F08A8.3	1.10868	1.11248	1.13033		chrI:12946935-12950980	F08A8.3	1.62209	1.14856	0.879174		chrI:12946935-12950980	F08A8.3	0.556752	0.932377	0.483035		chrI:12946935-12950980	F08A8.3	0.682918	0.591932	0.610819
chrI:12951128-12953917	F08A8.4	1.627	1.43348	2.17631		chrI:12951128-12953917	F08A8.4	1.27349	1.42804	1.75662		chrI:12951128-12953917	F08A8.4	2.59815	2.95787	3.21913		chrI:12951128-12953917	F08A8.4	1.44664	1.67646	1.24865		chrI:12951128-12953917	F08A8.4	0.680616	0.645244	0.608761
chrI:12954000-12955205	F08A8.8	1.76536	1.88187	1.3892		chrI:12954000-12955205	F08A8.8	2.60608	3.70287	1.54991		chrI:12954000-12955205	F08A8.8	1.11589	0.63716	1.32533		chrI:12954000-12955205	F08A8.8	0.229804	0.666539	2.44237		chrI:12954000-12955205	F08A8.8	3.15706	1.71028	1.30042
chrI:12955404-12957891	F08A8.5	0	0.408293	0		chrI:12955404-12957891	F08A8.5	0.424066	0.502113	0.324262		chrI:12955404-12957891	F08A8.5	0.653684	0.488869	0.215659		chrI:12955404-12957891	F08A8.5	0.423168	0.21692	0.170325		chrI:12955404-12957891	F08A8.5	0.453283	0.417448	0.181376
chrI:12955928-12956088	F08A8.10	0	0	0		chrI:12955928-12956088	F08A8.10	0	0	0		chrI:12955928-12956088	F08A8.10	0	0	0		chrI:12955928-12956088	F08A8.10	0	0	0		chrI:12955928-12956088	F08A8.10	0	0	0
chrI:12955931-12956088	F08A8.9	0	0	0		chrI:12955931-12956088	F08A8.9	0	0	0		chrI:12955931-12956088	F08A8.9	0	0	0		chrI:12955931-12956088	F08A8.9	0	0	0		chrI:12955931-12956088	F08A8.9	0	0	0
chrI:12958720-12959908	fbxa-101	59.7046	55.3995	59.135		chrI:12958720-12959908	fbxa-101	63.1473	50.924	48.4721		chrI:12958720-12959908	fbxa-101	53.493	55.4368	53.3161		chrI:12958720-12959908	fbxa-101	55.7263	53.7526	57.483		chrI:12958720-12959908	fbxa-101	55.5622	54.4817	54.2257
chrI:12960360-12961595	fbxa-140	8.45492	9.01291	8.13191		chrI:12960360-12961595	fbxa-140	10.2856	7.88192	9.77961		chrI:12960360-12961595	fbxa-140	6.2945	6.32921	7.05272		chrI:12960360-12961595	fbxa-140	6.84826	10.4045	8.35525		chrI:12960360-12961595	fbxa-140	8.10367	7.50852	7.31559
chrI:12962439-12964559	C47B2.2	106.519	112.389	114.607		chrI:12962439-12964559	C47B2.2	112.627	105.519	95.5849		chrI:12962439-12964559	C47B2.2	100.983	95.0975	102.451		chrI:12962439-12964559	C47B2.2	111.145	113.754	110.413		chrI:12962439-12964559	C47B2.2	100.52	102.59	97.5713
chrI:12964802-12966252	tba-2	1151.65	1132.95	1018.01		chrI:12964802-12966252	tba-2	1122.95	1086.58	1118.19		chrI:12964802-12966252	tba-2	1014.68	1064.26	1103.55		chrI:12964802-12966252	tba-2	1058.19	1054.54	1046.6		chrI:12964802-12966252	tba-2	987.828	1011.67	1027.93
chrI:12967376-12968268	pbs-2	278.806	260.335	225.537		chrI:12967376-12968268	pbs-2	259.998	267.788	271.924		chrI:12967376-12968268	pbs-2	207.702	205.322	225.087		chrI:12967376-12968268	pbs-2	262.599	259.448	249.83		chrI:12967376-12968268	pbs-2	261.025	259.247	253.592
chrI:12968948-12970011	eif-6	166.796	182.641	150.378		chrI:12968948-12970011	eif-6	187.818	162.786	174.828		chrI:12968948-12970011	eif-6	147.074	156.861	171.545		chrI:12968948-12970011	eif-6	167.539	166.016	158.116		chrI:12968948-12970011	eif-6	164.462	169.912	148.613
chrI:12971603-12972248	prx-11	25.1422	25.3677	29.3112		chrI:12971603-12972248	prx-11	25.2021	23.0043	21.7235		chrI:12971603-12972248	prx-11	33.904	35.1774	35.8864		chrI:12971603-12972248	prx-11	28.6073	22.2672	25.2139		chrI:12971603-12972248	prx-11	31.7385	26.3876	29.5936
chrI:12975194-12978489	gale-1	73.4937	78.9402	67.3777		chrI:12975194-12978489	gale-1	62.5684	68.9146	68.962		chrI:12975194-12978489	gale-1	67.9771	70.8641	71.7205		chrI:12975194-12978489	gale-1	76.8362	73.645	73.6825		chrI:12975194-12978489	gale-1	67.299	79.4006	74.4509
chrI:12978827-12982410	selb-1	22.2975	20.8597	18.8358		chrI:12978827-12982410	selb-1	20.5417	18.7881	19.0477		chrI:12978827-12982410	selb-1	16.1423	18.1084	14.5402		chrI:12978827-12982410	selb-1	20.9979	19.6057	20.9105		chrI:12978827-12982410	selb-1	18.1346	18.4748	19.096
chrI:12983013-12983861	C47B2.9	37.2695	38.3526	33.6381		chrI:12983013-12983861	C47B2.9	51.6661	42.589	42.2208		chrI:12983013-12983861	C47B2.9	42.962	41.2704	34.0971		chrI:12983013-12983861	C47B2.9	40.4816	39.1384	35.8005		chrI:12983013-12983861	C47B2.9	51.6003	49.6951	35.7616
chrI:12988263-12995124	nlp-15	25.9063	25.8395	27.6586		chrI:12988263-12995124	nlp-15	29.0742	29.2349	15.0491		chrI:12988263-12995124	nlp-15	21.1444	20.1221	19.5626		chrI:12988263-12995124	nlp-15	22.7189	18.7618	24.7924		chrI:12988263-12995124	nlp-15	28.3043	23.3367	25.6357
chrI:12995877-13004127	smu-1	63.8474	68.1339	61.113		chrI:12995877-13004127	smu-1	62.6848	56.8019	58.5195		chrI:12995877-13004127	smu-1	59.3731	58.5704	62.8351		chrI:12995877-13004127	smu-1	61.8552	60.4211	62.0634		chrI:12995877-13004127	smu-1	56.6384	57.692	58.8545
chrI:13011450-13023281		36.8444	36.6417	35.3359		chrI:13011450-13023281		30.7066	37.8204	40.0716		chrI:13011450-13023281		35.9445	38.9394	38.0741		chrI:13011450-13023281		36.8565	38.2968	38.5822		chrI:13011450-13023281		38.7198	37.8784	36.036
chrI:13012208-13020920	pmr-1	0	0	0		chrI:13012208-13020920	pmr-1	0	0	0		chrI:13012208-13020920	pmr-1	0	0	0		chrI:13012208-13020920	pmr-1	0	0	0		chrI:13012208-13020920	pmr-1	0	0	0
chrI:13033613-13043548	W05B5.1	18.602	23.3942	0		chrI:13033613-13043548	W05B5.1	22.039	18.4837	0		chrI:13033613-13043548	W05B5.1	24.241	23.2539	22.5323		chrI:13033613-13043548	W05B5.1	0	28.4723	0		chrI:13033613-13043548	W05B5.1	0	21.5825	0
chrI:13033613-13045106		49.2886	43.2092	37.3587		chrI:13033613-13045106		27.1825	49.6579	52.0817		chrI:13033613-13045106		37.7582	31.3857	31.4208		chrI:13033613-13045106		46.3262	42.1177	35.3493		chrI:13033613-13045106		37.6631	38.0625	42.0514
chrI:13050449-13056023	npr-14	0.247737	0	0.259934		chrI:13050449-13056023	npr-14	0.365718	0.230948	0		chrI:13050449-13056023	npr-14	0	0	0.123991		chrI:13050449-13056023	npr-14	0	0	0.391707		chrI:13050449-13056023	npr-14	0	0.120004	0.10428
chrI:1305576-1328153	dapk-1	7.49356	7.12421	8.04595		chrI:1305576-1328153	dapk-1	7.94024	9.128	8.99762		chrI:1305576-1328153	dapk-1	7.60399	7.1642	7.15091		chrI:1305576-1328153	dapk-1	8.9483	8.77716	8.33335		chrI:1305576-1328153	dapk-1	8.913	8.7117	9.65207
chrI:13056139-13058977	nhr-85	1.25856	2.60978	0.810969		chrI:13056139-13058977	nhr-85	2.11228	1.31623	1.36692		chrI:13056139-13058977	nhr-85	3.71567	2.62781	1.03111		chrI:13056139-13058977	nhr-85	1.20194	2.06133	0		chrI:13056139-13058977	nhr-85	1.5402	0.859071	1.81078
chrI:13056139-13062090		0.765256	1.45944	1.98666		chrI:13056139-13062090		0.827265	1.40741	1.16317		chrI:13056139-13062090		1.22993	3.03336	2.19748		chrI:13056139-13062090		2.60459	2.05474	3.60741		chrI:13056139-13062090		0.99518	1.98918	1.85775
chrI:13066955-13068999	hpo-2	0.433906	0.0685248	0.0758781		chrI:13066955-13068999	hpo-2	0.142344	0.20225	0.145125		chrI:13066955-13068999	hpo-2	0.292558	0.0696031	0.289556		chrI:13066955-13068999	hpo-2	0.150622	0.0728125	0.343033		chrI:13066955-13068999	hpo-2	0.182581	0.280245	0.182644
chrI:13069546-13071050	clec-107	0	0.116944	0.129494		chrI:13069546-13071050	clec-107	0.121462	0.115053	0		chrI:13069546-13071050	clec-107	0	0	0.123539		chrI:13069546-13071050	clec-107	0	0	0.09757		chrI:13069546-13071050	clec-107	0.103865	0.3587	0
chrI:13072055-13072931	Y26D4A.3	0	0	0		chrI:13072055-13072931	Y26D4A.3	0	0	0.488774		chrI:13072055-13072931	Y26D4A.3	0	0	0		chrI:13072055-13072931	Y26D4A.3	0	0	0		chrI:13072055-13072931	Y26D4A.3	0	0	0
chrI:1307481-1307626	K12C11.8	0	0	0		chrI:1307481-1307626	K12C11.8	0	0	0		chrI:1307481-1307626	K12C11.8	0	0	0		chrI:1307481-1307626	K12C11.8	0	0	0		chrI:1307481-1307626	K12C11.8	0	0	0
chrI:13076258-13077009	Y26D4A.5	0	0	0		chrI:13076258-13077009	Y26D4A.5	0	0	0		chrI:13076258-13077009	Y26D4A.5	0	0	0		chrI:13076258-13077009	Y26D4A.5	0	0	0		chrI:13076258-13077009	Y26D4A.5	0	0	0
chrI:13077061-13077930	Y26D4A.17	0	0	0		chrI:13077061-13077930	Y26D4A.17	0	0	0.284385		chrI:13077061-13077930	Y26D4A.17	0	0	0		chrI:13077061-13077930	Y26D4A.17	0	0	0		chrI:13077061-13077930	Y26D4A.17	0	0	0.238606
chrI:13081435-13082154	clec-108	0	0	0		chrI:13081435-13082154	clec-108	0	0	0		chrI:13081435-13082154	clec-108	0	0.268299	0		chrI:13081435-13082154	clec-108	0	0	0		chrI:13081435-13082154	clec-108	0.234599	0	0.23468
chrI:13082668-13082897	Y26D4A.12	0	4.73903	0		chrI:13082668-13082897	Y26D4A.12	7.38315	0	0		chrI:13082668-13082897	Y26D4A.12	2.52909	0	0		chrI:13082668-13082897	Y26D4A.12	0	2.51778	1.97695		chrI:13082668-13082897	Y26D4A.12	0	4.84529	0
chrI:13083308-13085022	Y26D4A.8	0.10876	0	0		chrI:13083308-13085022	Y26D4A.8	0	0	0		chrI:13083308-13085022	Y26D4A.8	0	0	0		chrI:13083308-13085022	Y26D4A.8	0	0	0		chrI:13083308-13085022	Y26D4A.8	0	0	0
chrI:13092773-13094426	Y26D4A.13	0	0	0		chrI:13092773-13094426	Y26D4A.13	0	0	0		chrI:13092773-13094426	Y26D4A.13	0	0	0		chrI:13092773-13094426	Y26D4A.13	0	0	0		chrI:13092773-13094426	Y26D4A.13	0	0	0
chrI:13095236-13095497	Y26D4A.25	0	0	0		chrI:13095236-13095497	Y26D4A.25	0	0	0		chrI:13095236-13095497	Y26D4A.25	0	0	0		chrI:13095236-13095497	Y26D4A.25	0	0	0		chrI:13095236-13095497	Y26D4A.25	0	0	0
chrI:13096353-13096508	Y26D4A.24	0	0	0		chrI:13096353-13096508	Y26D4A.24	0	0	0		chrI:13096353-13096508	Y26D4A.24	0	0	0		chrI:13096353-13096508	Y26D4A.24	0	0	0		chrI:13096353-13096508	Y26D4A.24	0	0	0
chrI:13096808-13097016	Y26D4A.23	0	0	0		chrI:13096808-13097016	Y26D4A.23	0	0	0		chrI:13096808-13097016	Y26D4A.23	0	0	0		chrI:13096808-13097016	Y26D4A.23	0	0	0		chrI:13096808-13097016	Y26D4A.23	0	0	0
chrI:13099459-13099632	Y40C7B.10	0	0	0		chrI:13099459-13099632	Y40C7B.10	0	0	0		chrI:13099459-13099632	Y40C7B.10	0	0	0		chrI:13099459-13099632	Y40C7B.10	0	0	0		chrI:13099459-13099632	Y40C7B.10	0	0	0
chrI:13101344-13101879	Y26D4A.21	0	0	0.399978		chrI:13101344-13101879	Y26D4A.21	0.37517	0	0		chrI:13101344-13101879	Y26D4A.21	0	0	0		chrI:13101344-13101879	Y26D4A.21	0.79398	0.383819	0		chrI:13101344-13101879	Y26D4A.21	0	0	0
chrI:13102779-13103048	C17H1.2	0	0	0		chrI:13102779-13103048	C17H1.2	0	0	0		chrI:13102779-13103048	C17H1.2	0	0	0		chrI:13102779-13103048	C17H1.2	0	0	0		chrI:13102779-13103048	C17H1.2	0	0	0
chrI:13104241-13106287	C17H1.3	0.10637	0.100792	0		chrI:13104241-13106287	C17H1.3	0.20937	0	0.10673		chrI:13104241-13106287	C17H1.3	1.07579	0.921399	0.958279		chrI:13104241-13106287	C17H1.3	0.332321	0.214197	0		chrI:13104241-13106287	C17H1.3	0	0.103052	0.268648
chrI:13107152-13107415	C17H1.11	0	0	0		chrI:13107152-13107415	C17H1.11	0	0	0		chrI:13107152-13107415	C17H1.11	2.82497	0	0		chrI:13107152-13107415	C17H1.11	0	0	0		chrI:13107152-13107415	C17H1.11	0	0	0
chrI:13107480-13109611	C17H1.14	0	0.197249	0.109208		chrI:13107480-13109611	C17H1.14	0.102434	0	0		chrI:13107480-13109611	C17H1.14	0.210532	0.300529	0.104186		chrI:13107480-13109611	C17H1.14	0	0	0.0822851		chrI:13107480-13109611	C17H1.14	0.0875935	0	0.0876238
chrI:13110522-13112419	C17H1.4	0.125707	0	0		chrI:13110522-13112419	C17H1.4	0.24743	0.234375	0		chrI:13110522-13112419	C17H1.4	1.52562	0.604941	1.6358		chrI:13110522-13112419	C17H1.4	0	0.126567	0.19876		chrI:13110522-13112419	C17H1.4	0.105791	0	0.317483
chrI:13113625-13116423	C17H1.5	0.959384	0.568167	0.503309		chrI:13113625-13116423	C17H1.5	1.18023	1.11796	0.601643		chrI:13113625-13116423	C17H1.5	2.66829	1.73132	2.40083		chrI:13113625-13116423	C17H1.5	0.749323	0.845205	1.2325		chrI:13113625-13116423	C17H1.5	0.706467	0.813269	0.605752
chrI:13121111-13123396	C17H1.9	0.23816	0.225669	0.374828		chrI:13121111-13123396	C17H1.9	0	0	0		chrI:13121111-13123396	C17H1.9	0.240867	0.458441	0.357593		chrI:13121111-13123396	C17H1.9	0	0.119895	0.188282		chrI:13121111-13123396	C17H1.9	0.200429	0	0.100249
chrI:13122288-13122309	21ur-13937	0	0	0		chrI:13122288-13122309	21ur-13937	0	0	0		chrI:13122288-13122309	21ur-13937	0	0	0		chrI:13122288-13122309	21ur-13937	0	0	0		chrI:13122288-13122309	21ur-13937	0	0	0
chrI:13124164-13125673	C17H1.13	0	0	0.237491		chrI:13124164-13125673	C17H1.13	0	0.140671	0.302817		chrI:13124164-13125673	C17H1.13	1.90766	1.45234	1.20838		chrI:13124164-13125673	C17H1.13	0	0	0.119295		chrI:13124164-13125673	C17H1.13	0.253983	0.0730949	0
chrI:13128458-13130029	C17H1.8	0	0	0.377334		chrI:13128458-13130029	C17H1.8	0.141572	0.134102	0		chrI:13128458-13130029	C17H1.8	0.509202	0.83071	0.86396		chrI:13128458-13130029	C17H1.8	0.149806	0.289671	0.113724		chrI:13128458-13130029	C17H1.8	0.121061	0.0696815	0.121103
chrI:13130931-13132401	C17H1.6	0	0	0.4528		chrI:13130931-13132401	C17H1.6	0.424716	0.134102	0.144338		chrI:13130931-13132401	C17H1.6	1.74583	3.04594	2.1599		chrI:13130931-13132401	C17H1.6	0	0	0.682346		chrI:13130931-13132401	C17H1.6	0.242122	0.278726	0.484412
chrI:13132252-13132273	21ur-13800	0	0	0		chrI:13132252-13132273	21ur-13800	0	0	0		chrI:13132252-13132273	21ur-13800	0	0	0		chrI:13132252-13132273	21ur-13800	0	0	0		chrI:13132252-13132273	21ur-13800	0	0	0
chrI:13133741-13135983	C17H1.10	0	0	0		chrI:13133741-13135983	C17H1.10	0.295698	0	0		chrI:13133741-13135983	C17H1.10	0.911618	1.59049	1.9549		chrI:13133741-13135983	C17H1.10	0.469343	0	0		chrI:13133741-13135983	C17H1.10	0.126428	0.436625	0
chrI:13136574-13138510	C17H1.7	0.497494	0.377121	0.626385		chrI:13136574-13138510	C17H1.7	0.78338	1.39134	0.898519		chrI:13136574-13138510	C17H1.7	6.33967	9.48064	9.26253		chrI:13136574-13138510	C17H1.7	0.621705	0.601078	1.41589		chrI:13136574-13138510	C17H1.7	0.586148	0.385578	0.670114
chrI:13139120-13141778	F22G12.1	0.709494	0.224094	0.868495		chrI:13139120-13141778	F22G12.1	1.16376	1.43306	1.18649		chrI:13139120-13141778	F22G12.1	12.916	14.3401	9.94273		chrI:13139120-13141778	F22G12.1	1.9703	0.833407	2.05665		chrI:13139120-13141778	F22G12.1	0.696605	0.801917	1.59279
chrI:13143189-13145583	F22G12.7	0.179022	0	0.0939178		chrI:13143189-13145583	F22G12.7	0.0880928	0	0		chrI:13143189-13145583	F22G12.7	0.181057	0.258453	0.179199		chrI:13143189-13145583	F22G12.7	0.0932162	0	0.0707646		chrI:13143189-13145583	F22G12.7	0	0.0867181	0
chrI:13144063-13936947	F40H3.11	0	0	0		chrI:13144063-13936947	F40H3.11	0	0	0		chrI:13144063-13936947	F40H3.11	0	0	0		chrI:13144063-13936947	F40H3.11	0	0	0		chrI:13144063-13936947	F40H3.11	0	0	0
chrI:13145588-13146442	F22G12.8	0.189773	0.35964	0.796464		chrI:13145588-13146442	F22G12.8	0.560299	0	0.571245		chrI:13145588-13146442	F22G12.8	0.57579	0.913249	0.759842		chrI:13145588-13146442	F22G12.8	0.197629	0.382143	0.450086		chrI:13145588-13146442	F22G12.8	0	0.183852	0.159763
chrI:13152584-13153676	F22G12.3	0.899979	2.31468	1.07919		chrI:13152584-13153676	F22G12.3	1.89797	0.838987	1.41904		chrI:13152584-13153676	F22G12.3	1.04024	0.866198	0.514782		chrI:13152584-13153676	F22G12.3	1.4728	1.42393	1.11807		chrI:13152584-13153676	F22G12.3	0.540998	0.747342	0.974132
chrI:13155388-13161489	F22G12.4	28.6114	26.6956	24.9639		chrI:13155388-13161489	F22G12.4	25.2867	29.7661	28.4208		chrI:13155388-13161489	F22G12.4	25.372	25.9341	25.5702		chrI:13155388-13161489	F22G12.4	28.1704	28.8883	28.4192		chrI:13155388-13161489	F22G12.4	28.4024	29.5935	27.1271
chrI:13156331-13156423	F22G12.9	0	0	0		chrI:13156331-13156423	F22G12.9	0	0	0		chrI:13156331-13156423	F22G12.9	0	0	0		chrI:13156331-13156423	F22G12.9	0	78.18	0		chrI:13156331-13156423	F22G12.9	0	0	0
chrI:13162487-13182423	F22G12.5	34.213	33.9036	32.9825		chrI:13162487-13182423	F22G12.5	26.6036	37.7555	38.3387		chrI:13162487-13182423	F22G12.5	37.365	37.9587	36.1684		chrI:13162487-13182423	F22G12.5	35.5299	37.0508	34.3112		chrI:13162487-13182423	F22G12.5	37.0594	37.8602	35.9577
chrI:13179680-13179702	C17D12.12	0	0	0		chrI:13179680-13179702	C17D12.12	0	0	0		chrI:13179680-13179702	C17D12.12	0	0	0		chrI:13179680-13179702	C17D12.12	0	0	0		chrI:13179680-13179702	C17D12.12	0	0	0
chrI:13183440-13183761	F17B5.9	0	0	0		chrI:13183440-13183761	F17B5.9	0	0	0		chrI:13183440-13183761	F17B5.9	0.89544	0	0		chrI:13183440-13183761	F17B5.9	0	0	0		chrI:13183440-13183761	F17B5.9	0	0	0
chrI:13184918-13188006	F17B5.1	0	0	0.0501768		chrI:13184918-13188006	F17B5.1	0.0941294	0	0.0479841		chrI:13184918-13188006	F17B5.1	0.0483659	0.184109	0		chrI:13184918-13188006	F17B5.1	0.0996039	0.0481496	0.0679427		chrI:13184918-13188006	F17B5.1	0	0	0.0361754
chrI:13189780-13190572	F17B5.10	0	0	0		chrI:13189780-13190572	F17B5.10	0	0	0		chrI:13189780-13190572	F17B5.10	0	0	0		chrI:13189780-13190572	F17B5.10	0	0	0		chrI:13189780-13190572	F17B5.10	0	0	0
chrI:13191129-13191777	F17B5.8	1.7342	1.64325	0.606527		chrI:13191129-13191777	F17B5.8	1.13782	2.15556	1.16004		chrI:13191129-13191777	F17B5.8	0	0	0		chrI:13191129-13191777	F17B5.8	0	0	0.457002		chrI:13191129-13191777	F17B5.8	0.486485	0	0
chrI:13191971-13194563	oac-17	0	0	0		chrI:13191971-13194563	oac-17	0	0	0		chrI:13191971-13194563	oac-17	0	0	0.0568569		chrI:13191971-13194563	oac-17	0	0.0571894	0.044905		chrI:13191971-13194563	oac-17	0	0	0
chrI:13193788-13193933	F17B5.11	0	0	0		chrI:13193788-13193933	F17B5.11	0	0	0		chrI:13193788-13193933	F17B5.11	0	0	0		chrI:13193788-13193933	F17B5.11	0	0	0		chrI:13193788-13193933	F17B5.11	0	0	0
chrI:13197206-13198101	clec-109	0	0	0		chrI:13197206-13198101	clec-109	0	0	0		chrI:13197206-13198101	clec-109	0	0	0		chrI:13197206-13198101	clec-109	0	0	0		chrI:13197206-13198101	clec-109	0	0	0
chrI:13197206-13198363		0	0	0		chrI:13197206-13198363		0	0	0		chrI:13197206-13198363		0	0	0		chrI:13197206-13198363		0	0	0		chrI:13197206-13198363		0	0.240399	0
chrI:13199347-13200958	F17B5.4	0	0	0		chrI:13199347-13200958	F17B5.4	0	0	0		chrI:13199347-13200958	F17B5.4	0	0	0		chrI:13199347-13200958	F17B5.4	0	0	0		chrI:13199347-13200958	F17B5.4	0	0	0
chrI:13201797-13204214	F17B5.6	0.24329	0.345795	0.63817		chrI:13201797-13204214	F17B5.6	0.359154	0.793808	0.610283		chrI:13201797-13204214	F17B5.6	0.123028	0.117079	0		chrI:13201797-13204214	F17B5.6	0	0.122477	0.480845		chrI:13201797-13204214	F17B5.6	0.409492	0.353549	1.02408
chrI:13204485-13205392	clec-110	0	0	0		chrI:13204485-13205392	clec-110	0	0	0		chrI:13204485-13205392	clec-110	0	0	0		chrI:13204485-13205392	clec-110	0	0	0		chrI:13204485-13205392	clec-110	0	0	0
chrI:13205652-13207748	ZK1225.1	0.355989	0.224879	0.124505		chrI:13205652-13207748	ZK1225.1	0.350349	0	0.119065		chrI:13205652-13207748	ZK1225.1	0	0.114209	0		chrI:13205652-13207748	ZK1225.1	0	0.119475	0.0938115		chrI:13205652-13207748	ZK1225.1	0.0998635	0.229921	0
chrI:13208429-13210451	ZK1225.2	0	0	0		chrI:13208429-13210451	ZK1225.2	0	0	0		chrI:13208429-13210451	ZK1225.2	0	0	0.0828174		chrI:13208429-13210451	ZK1225.2	0.172321	0	0		chrI:13208429-13210451	ZK1225.2	0.069628	0.0801543	0.069652
chrI:13214098-13216195	ZK1225.4	0.902482	0.783886	0.946913		chrI:13214098-13216195	ZK1225.4	0.444092	0.63099	0.679151		chrI:13214098-13216195	ZK1225.4	0.836677	0.651455	0.376405		chrI:13214098-13216195	ZK1225.4	0.23496	0.681493	0.47565		chrI:13214098-13216195	ZK1225.4	0.632919	0.728603	0.50651
chrI:13216611-13218834	ZK1225.5	0.229699	0.217652	0		chrI:13216611-13218834	ZK1225.5	0.376766	0.285509	0.153651		chrI:13216611-13218834	ZK1225.5	0.23231	0.221077	0.153284		chrI:13216611-13218834	ZK1225.5	0.318943	0.385451	0.302655		chrI:13216611-13218834	ZK1225.5	0.128872	0.0741774	0.38675
chrI:13219129-13219453	ssp-31	14.692	9.82689	8.16105		chrI:13219129-13219453	ssp-31	8.50542	12.085	9.53873		chrI:13219129-13219453	ssp-31	8.74057	4.99077	8.65088		chrI:13219129-13219453	ssp-31	3.60003	12.1821	8.88209		chrI:13219129-13219453	ssp-31	8.72778	8.37269	12.3686
chrI:13227983-13229690	ZK1053.1	0.123869	0	0.259934		chrI:13227983-13229690	ZK1053.1	0.121906	0	0.124288		chrI:13227983-13229690	ZK1053.1	0.125276	0.238438	0		chrI:13227983-13229690	ZK1053.1	0.257992	0	0.0979267		chrI:13227983-13229690	ZK1053.1	0.104244	0.360011	0.20856
chrI:13232240-13234649	ZK1053.2	1.08708	1.57944	2.05309		chrI:13232240-13234649	ZK1053.2	0.998538	1.48634	1.30891		chrI:13232240-13234649	ZK1053.2	1.31933	1.39504	1.37833		chrI:13232240-13234649	ZK1053.2	1.50945	1.75124	1.37507		chrI:13232240-13234649	ZK1053.2	1.34179	1.75528	1.09821
chrI:13235355-13236459	scrm-2	0.517182	0.490057	1.08529		chrI:13235355-13236459	scrm-2	1.3573	0.482132	0		chrI:13235355-13236459	scrm-2	0.52306	0.165923	0.862821		chrI:13235355-13236459	scrm-2	0.718121	0.694295	0.817737		chrI:13235355-13236459	scrm-2	1.16066	0.501046	0.870792
chrI:13237042-13238291	ZK1053.7	0	0	0		chrI:13237042-13238291	ZK1053.7	0	0	0		chrI:13237042-13238291	ZK1053.7	0	0	0		chrI:13237042-13238291	ZK1053.7	0	0	0		chrI:13237042-13238291	ZK1053.7	0	0	0
chrI:13238528-13240715	ZK1053.6	0.236101	0.223718	0.49545		chrI:13238528-13240715	ZK1053.6	0.0774534	0.293467	0.157933		chrI:13238528-13240715	ZK1053.6	0.477569	0.0757462	0.157556		chrI:13238528-13240715	ZK1053.6	0	0.158478	0.186654		chrI:13238528-13240715	ZK1053.6	0.463623	0.381224	0.198764
chrI:13241759-13244596	ZK1053.4	35.4385	34.2772	30.887		chrI:13241759-13244596	ZK1053.4	35.4899	36.8893	33.7975		chrI:13241759-13244596	ZK1053.4	41.5094	42.1177	41.6502		chrI:13241759-13244596	ZK1053.4	35.6674	36.1939	37.5941		chrI:13241759-13244596	ZK1053.4	34.4929	33.181	34.5525
chrI:13243100-13243121	21ur-15524	0	0	0		chrI:13243100-13243121	21ur-15524	0	0	0		chrI:13243100-13243121	21ur-15524	0	0	0		chrI:13243100-13243121	21ur-15524	0	0	0		chrI:13243100-13243121	21ur-15524	0	0	0
chrI:13246841-13249670	ZK1053.3	0.419738	0.441916	0.538271		chrI:13246841-13249670	ZK1053.3	0.458987	0.652154	0.795521		chrI:13246841-13249670	ZK1053.3	0.518844	0.403983	0.280102		chrI:13246841-13249670	ZK1053.3	0.631386	0.751307	0.553054		chrI:13246841-13249670	ZK1053.3	0.667231	0.813284	0.549674
chrI:13254129-13257656	F44F1.3	0.293347	0.222369	0.55402		chrI:13254129-13257656	F44F1.3	0.230959	0.32816	0.294339		chrI:13254129-13257656	F44F1.3	0.356017	0.225869	0.293637		chrI:13254129-13257656	F44F1.3	0.183294	0.295354	0.510204		chrI:13254129-13257656	F44F1.3	0.320934	0.426291	0.271653
chrI:13261234-13262716		11.8148	10.9986	11.3052		chrI:13261234-13262716		12.7248	12.6486	12.8132		chrI:13261234-13262716		12.8344	12.8668	10.9451		chrI:13261234-13262716		14.5454	12.777	13.6606		chrI:13261234-13262716		12.4261	12.0623	11.4085
chrI:13262306-13262716	F44F1.6	11.3319	11.1161	0		chrI:13262306-13262716	F44F1.6	0	0	0		chrI:13262306-13262716	F44F1.6	0	0	0		chrI:13262306-13262716	F44F1.6	0	0	0		chrI:13262306-13262716	F44F1.6	0	0	16.4211
chrI:13263791-13265559	F44F1.4	6.91016	6.94862	5.62273		chrI:13263791-13265559	F44F1.4	6.93947	6.11318	7.07503		chrI:13263791-13265559	F44F1.4	7.5592	8.17774	6.70524		chrI:13263791-13265559	F44F1.4	8.59138	6.67346	7.66487		chrI:13263791-13265559	F44F1.4	7.53627	8.1291	7.47951
chrI:13269988-13272681	vet-6	24.0611	24.4158	21.4818		chrI:13269988-13272681	vet-6	22.7327	24.0617	27.8297		chrI:13269988-13272681	vet-6	22.963	21.3474	24.3476		chrI:13269988-13272681	vet-6	25.0571	24.2698	24.9706		chrI:13269988-13272681	vet-6	25.0353	23.1832	22.429
chrI:13274099-13276404	M01E5.1	0	0	0.0903382		chrI:13274099-13276404	M01E5.1	0	0	0		chrI:13274099-13276404	M01E5.1	0	0	0		chrI:13274099-13276404	M01E5.1	0	0	0.0680675		chrI:13274099-13276404	M01E5.1	0	0	0
chrI:13277634-13280145	M01E5.2	19.0749	21.8446	19.0317		chrI:13277634-13280145	M01E5.2	18.8879	19.6367	21.8401		chrI:13277634-13280145	M01E5.2	19.055	20.9494	18.9766		chrI:13277634-13280145	M01E5.2	18.6458	18.4985	22.0187		chrI:13277634-13280145	M01E5.2	19.4013	23.4681	21.6739
chrI:13281657-13286328	M01E5.3	106.661	101.788	99.2759		chrI:13281657-13286328	M01E5.3	70.4349	103.756	105.911		chrI:13281657-13286328	M01E5.3	113.614	104.789	108.291		chrI:13281657-13286328	M01E5.3	105.094	108.506	103.092		chrI:13281657-13286328	M01E5.3	101.995	111.983	103.196
chrI:13287944-13289529	M01E5.4	87.9061	85.4179	79.7011		chrI:13287944-13289529	M01E5.4	86.5134	79.8608	91.9489		chrI:13287944-13289529	M01E5.4	81.3549	89.8158	85.1906		chrI:13287944-13289529	M01E5.4	79.3001	77.6086	90.1529		chrI:13287944-13289529	M01E5.4	85.2882	84.0785	83.7465
chrI:13292614-13296856	top-1	136.264	130.554	137.526		chrI:13292614-13296856	top-1	136.547	130.113	130.068		chrI:13292614-13296856	top-1	138.974	138.357	140.675		chrI:13292614-13296856	top-1	136.785	121.691	139.652		chrI:13292614-13296856	top-1	146.109	146.023	149.285
chrI:13297647-13297735	M01E5.8	0	0	0		chrI:13297647-13297735	M01E5.8	0	0	0		chrI:13297647-13297735	M01E5.8	0	0	0		chrI:13297647-13297735	M01E5.8	0	0	0		chrI:13297647-13297735	M01E5.8	0	0	0
chrI:13297865-13297974	sls-2.9	0	0	0		chrI:13297865-13297974	sls-2.9	0	0	0		chrI:13297865-13297974	sls-2.9	0	0	0		chrI:13297865-13297974	sls-2.9	0	0	0		chrI:13297865-13297974	sls-2.9	0	0	0
chrI:13298289-13300690	sepa-1	28.7207	27.3664	22.3906		chrI:13298289-13300690	sepa-1	27.8446	22.985	25.9736		chrI:13298289-13300690	sepa-1	26.613	26.5101	27.8389		chrI:13298289-13300690	sepa-1	26.9576	22.8322	25.75		chrI:13298289-13300690	sepa-1	26.331	28.2391	27.2406
chrI:13302856-13304281	T04D3.1	20.7411	21.2355	21.3011		chrI:13302856-13304281	T04D3.1	21.9693	18.7619	21.1639		chrI:13302856-13304281	T04D3.1	19.9991	19.3704	19.7059		chrI:13302856-13304281	T04D3.1	18.8539	18.9363	21.7472		chrI:13302856-13304281	T04D3.1	21.1532	18.7316	18.275
chrI:13306193-13308674	sdz-30	24.2958	20.024	17.5921		chrI:13306193-13308674	sdz-30	22.9146	16.869	21.5847		chrI:13306193-13308674	sdz-30	23.8681	20.4	21.2799		chrI:13306193-13308674	sdz-30	22.2706	18.7925	21.1083		chrI:13306193-13308674	sdz-30	19.2753	21.6376	20.8266
chrI:13309996-13310559	T04D3.8	52.1896	67.3101	54.759		chrI:13309996-13310559	T04D3.8	65.6301	56.7614	49.4569		chrI:13309996-13310559	T04D3.8	48.3842	43.2541	76.9105		chrI:13309996-13310559	T04D3.8	80.0152	54.0063	71.058		chrI:13309996-13310559	T04D3.8	75.6422	81.4597	76.8887
chrI:13310331-13310405	F52C9.10	0	0	0		chrI:13310331-13310405	F52C9.10	0	0	0		chrI:13310331-13310405	F52C9.10	0	0	0		chrI:13310331-13310405	F52C9.10	0	0	0		chrI:13310331-13310405	F52C9.10	0	0	0
chrI:13310332-13310405	F45G2.12	0	0	0		chrI:13310332-13310405	F45G2.12	0	0	0		chrI:13310332-13310405	F45G2.12	0	0	0		chrI:13310332-13310405	F45G2.12	0	0	0		chrI:13310332-13310405	F45G2.12	0	0	0
chrI:13311081-13314947	pde-1	1.15467	1.3468	0.700292		chrI:13311081-13314947	pde-1	1.74832	0	0.270539		chrI:13311081-13314947	pde-1	0.973969	0	0.788156		chrI:13311081-13314947	pde-1	1.39728	0.373949	0.329026		chrI:13311081-13314947	pde-1	0.714617	0	0.275924
chrI:13311082-13318693		0.806649	0.998662	0.289671		chrI:13311082-13318693		0.260235	1.69824	1.55959		chrI:13311082-13318693		0.794368	0.876658	0.52455		chrI:13311082-13318693		0.273003	0.854493	0.868342		chrI:13311082-13318693		1.35862	1.04788	1.36619
chrI:13324157-13324243	T04D3.10	0	0	0		chrI:13324157-13324243	T04D3.10	0	0	0		chrI:13324157-13324243	T04D3.10	0	0	0		chrI:13324157-13324243	T04D3.10	0	0	0		chrI:13324157-13324243	T04D3.10	0	0	0
chrI:13325607-13333325		0.495954	1.76314	0.455319		chrI:13325607-13333325		0.603364	0.459364	0.604299		chrI:13325607-13333325		0.702779	0.76859	0.30817		chrI:13325607-13333325		0.442413	1.29745	1.46951		chrI:13325607-13333325		1.00752	2.50059	1.58484
chrI:13329302-13330746	T04D3.5	68.6317	65.4481	56.1959		chrI:13329302-13330746	T04D3.5	68.1204	60.8428	63.8716		chrI:13329302-13330746	T04D3.5	62.1597	59.0134	65.1839		chrI:13329302-13330746	T04D3.5	64.4625	62.4711	63.7446		chrI:13329302-13330746	T04D3.5	56.4038	55.8575	66.7716
chrI:1333030-1334031	K12C11.5	1.03351	0.489653	1.08439		chrI:1333030-1334031	K12C11.5	1.01714	0	0		chrI:1333030-1334031	K12C11.5	0	0.497359	0		chrI:1333030-1334031	K12C11.5	1.61444	0.520291	1.22559		chrI:1333030-1334031	K12C11.5	0.434887	0	0.870074
chrI:13331124-13331207	T10B10.14	0	0	0		chrI:13331124-13331207	T10B10.14	0	0	0		chrI:13331124-13331207	T10B10.14	0	0	0		chrI:13331124-13331207	T10B10.14	0	0	0		chrI:13331124-13331207	T10B10.14	0	0	0
chrI:13332103-13332129	Y37E11AL.13	0	0	0		chrI:13332103-13332129	Y37E11AL.13	0	0	0		chrI:13332103-13332129	Y37E11AL.13	0	0	0		chrI:13332103-13332129	Y37E11AL.13	0	0	0		chrI:13332103-13332129	Y37E11AL.13	0	0	0
chrI:13332106-13332126	ZK849.7	0	0	0		chrI:13332106-13332126	ZK849.7	0	0	0		chrI:13332106-13332126	ZK849.7	0	0	0		chrI:13332106-13332126	ZK849.7	0	0	0		chrI:13332106-13332126	ZK849.7	0	0	0
chrI:13332403-13333325	gcy-35	0.945833	0	2.08228		chrI:13332403-13333325	gcy-35	1.29242	0	0		chrI:13332403-13333325	gcy-35	0	1.26955	2.11942		chrI:13332403-13333325	gcy-35	0.86876	0	0		chrI:13332403-13333325	gcy-35	1.00621	0	0
chrI:13333665-13336127	W08E3.2	46.8618	43.719	42.4108		chrI:13333665-13336127	W08E3.2	38.9395	44.0536	45.3717		chrI:13333665-13336127	W08E3.2	43.672	43.0786	43.5528		chrI:13333665-13336127	W08E3.2	42.0256	41.0283	45.6729		chrI:13333665-13336127	W08E3.2	43.9179	46.5458	47.3636
chrI:13337448-13338877	W08E3.4	1.02395	1.45536	0.895297		chrI:13337448-13338877	W08E3.4	1.67954	0.954551	1.88358		chrI:13337448-13338877	W08E3.4	1.03558	1.47827	0.170826		chrI:13337448-13338877	W08E3.4	1.06633	1.71825	0.8095		chrI:13337448-13338877	W08E3.4	1.57983	0.826664	1.14936
chrI:13339474-13340011	snr-2	653.183	640.828	580.506		chrI:13339474-13340011	snr-2	674.389	622.818	616.488		chrI:13339474-13340011	snr-2	563.891	614.671	580.31		chrI:13339474-13340011	snr-2	626.254	638.884	646.663		chrI:13339474-13340011	snr-2	596.764	587.655	581.277
chrI:13340337-13343727		297.701	287.101	277.191		chrI:13340337-13343727		291.554	280.524	285.381		chrI:13340337-13343727		249.242	272.444	254.474		chrI:13340337-13343727		269.285	287.618	284.327		chrI:13340337-13343727		259.793	269.915	265.997
chrI:13342461-13343727	ola-1	0	0	0		chrI:13342461-13343727	ola-1	0	0	0		chrI:13342461-13343727	ola-1	0	0	0		chrI:13342461-13343727	ola-1	0	0	0		chrI:13342461-13343727	ola-1	0	0	0
chrI:13344061-13346765	Y40B1A.1	155.594	163.286	173.786		chrI:13344061-13346765	Y40B1A.1	202.525	160.646	177.943		chrI:13344061-13346765	Y40B1A.1	162.438	152.974	149.048		chrI:13344061-13346765	Y40B1A.1	163.777	154.974	134.912		chrI:13344061-13346765	Y40B1A.1	166.143	159.654	192.961
chrI:13344716-13346769		0	0	0		chrI:13344716-13346769		0	0	0		chrI:13344716-13346769		0	0	0		chrI:13344716-13346769		0	0	0		chrI:13344716-13346769		0	0	0
chrI:13347068-13349248	Y40B1A.2	24.8971	16.1414	15.8112		chrI:13347068-13349248	Y40B1A.2	10.9617	31.15	26.2962		chrI:13347068-13349248	Y40B1A.2	29.8185	26.485	17.7075		chrI:13347068-13349248	Y40B1A.2	30.0216	24.4078	21.2368		chrI:13347068-13349248	Y40B1A.2	28.1208	26.0246	29.7852
chrI:13349398-13358663		34.9691	34.3255	39.6347		chrI:13349398-13358663		30.4027	41.6176	41.0963		chrI:13349398-13358663		40.5762	43.1286	39.9083		chrI:13349398-13358663		42.0426	41.1115	41.6503		chrI:13349398-13358663		41.5177	45.076	43.334
chrI:13352035-13357937	Y40B1A.3	0	0	0		chrI:13352035-13357937	Y40B1A.3	0	0	0		chrI:13352035-13357937	Y40B1A.3	0	0	0		chrI:13352035-13357937	Y40B1A.3	0	0	0		chrI:13352035-13357937	Y40B1A.3	0	0	0
chrI:1335396-1336758	K12C11.3	5.64116	1.99149	6.92041		chrI:1335396-1336758	K12C11.3	2.96694	4.95854	4.91892		chrI:1335396-1336758	K12C11.3	5.83757	6.16702	6.30291		chrI:1335396-1336758	K12C11.3	4.69045	3.6982	11.2004		chrI:1335396-1336758	K12C11.3	3.97434	5.97982	5.87009
chrI:1335396-1336781		4.05923	9.22	25.3312		chrI:1335396-1336781		10.4078	8.67283	5.40324		chrI:1335396-1336781		0	8.72127	0		chrI:1335396-1336781		21.7117	0	0		chrI:1335396-1336781		5.46897	13.3371	7.41738
chrI:13360663-13366811	sptf-3	79.0026	82.7095	93.9651		chrI:13360663-13366811	sptf-3	85.4193	79.9008	79.2699		chrI:13360663-13366811	sptf-3	79.1025	84.201	87.1763		chrI:13360663-13366811	sptf-3	93.7767	84.6078	90.9955		chrI:13360663-13366811	sptf-3	87.9014	80.5509	89.5094
chrI:1337021-1338122	K12C11.6	20.7845	27.7742	18.4528		chrI:1337021-1338122	K12C11.6	30.9451	22.8537	19.2506		chrI:1337021-1338122	K12C11.6	31.8006	30.263	20.8051		chrI:1337021-1338122	K12C11.6	36.0748	23.6097	29.914		chrI:1337021-1338122	K12C11.6	23.7707	21.685	17.0491
chrI:13370673-13370808	Y40B1A.6	0	0	0		chrI:13370673-13370808	Y40B1A.6	22.8891	0	0		chrI:13370673-13370808	Y40B1A.6	0	0	0		chrI:13370673-13370808	Y40B1A.6	0	0	0		chrI:13370673-13370808	Y40B1A.6	0	0	0
chrI:13376864-13377234	C01A2.9	0	0	0		chrI:13376864-13377234	C01A2.9	0	0	0		chrI:13376864-13377234	C01A2.9	0	7.49031	0		chrI:13376864-13377234	C01A2.9	0	0	0		chrI:13376864-13377234	C01A2.9	0	0	0
chrI:13379905-13384080	C01A2.6	0.303752	0	0		chrI:13379905-13384080	C01A2.6	0.29894	0.566333	0		chrI:13379905-13384080	C01A2.6	0	0.29235	0.608104		chrI:13379905-13384080	C01A2.6	0.948977	0	0.240137		chrI:13379905-13384080	C01A2.6	0.255629	0	0.255717
chrI:13384822-13386940	C01A2.5	118.679	122.022	111.164		chrI:13384822-13386940	C01A2.5	127.168	103.405	108.068		chrI:13384822-13386940	C01A2.5	118.696	104.083	112.79		chrI:13384822-13386940	C01A2.5	123.439	128.92	114.648		chrI:13384822-13386940	C01A2.5	118.719	104.059	111.122
chrI:13387820-13390957	C01A2.3	73.3372	75.2098	70.1372		chrI:13387820-13390957	C01A2.3	66.5716	67.5177	67.1865		chrI:13387820-13390957	C01A2.3	64.1507	61.5969	59.9588		chrI:13387820-13390957	C01A2.3	68.9016	70.9726	66.4408		chrI:13387820-13390957	C01A2.3	60.5684	60.5682	64.7117
chrI:1338808-1339712	K12C11.7	16.6725	16.7854	16.0355		chrI:1338808-1339712	K12C11.7	15.041	11.6569	11.5011		chrI:1338808-1339712	K12C11.7	16.862	18.3868	17.732		chrI:1338808-1339712	K12C11.7	14.4689	14.3385	12.357		chrI:1338808-1339712	K12C11.7	12.5695	16.8253	15.7904
chrI:13392127-13393918	C01A2.4	59.1835	63.9584	55.4256		chrI:13392127-13393918	C01A2.4	77.0193	62.2401	59.6291		chrI:13392127-13393918	C01A2.4	76.4279	85.2076	82.2533		chrI:13392127-13393918	C01A2.4	66.727	65.9905	66.1228		chrI:13392127-13393918	C01A2.4	63.8025	62.0755	65.2657
chrI:13397258-13398469		8.47478	4.22162	5.19796		chrI:13397258-13398469		7.52128	3.59692	5.53272		chrI:13397258-13398469		8.35171	4.73842	5.17338		chrI:13397258-13398469		5.84046	6.3089	5.62905		chrI:13397258-13398469		2.9706	3.77105	3.80944
chrI:13398038-13398469	C01A2.2	11.0071	24.0804	24.3323		chrI:13398038-13398469	C01A2.2	19.2265	11.3508	16.9188		chrI:13398038-13398469	C01A2.2	11.0778	26.0359	16.0589		chrI:13398038-13398469	C01A2.2	29.931	14.4987	41.6201		chrI:13398038-13398469	C01A2.2	12.4804	6.28105	25.481
chrI:13402476-13403767	nlp-38	6.03817	3.81432	14.7827		chrI:13402476-13403767	nlp-38	8.91375	5.80018	8.07812		chrI:13402476-13403767	nlp-38	8.39059	4.84293	8.05884		chrI:13402476-13403767	nlp-38	10.4403	8.23451	6.36479		chrI:13402476-13403767	nlp-38	7.62233	7.7997	2.54165
chrI:1340704-1341086	smo-1	1850.84	1816.06	1860.9		chrI:1340704-1341086	smo-1	1970.25	1787.95	1795.22		chrI:1340704-1341086	smo-1	1844.46	1822.46	1672.9		chrI:1340704-1341086	smo-1	1698.08	1774.12	1768.08		chrI:1340704-1341086	smo-1	1834.23	1833.14	1931.86
chrI:13408662-13408686	ZK402.6	0	0	0		chrI:13408662-13408686	ZK402.6	0	0	0		chrI:13408662-13408686	ZK402.6	0	0	0		chrI:13408662-13408686	ZK402.6	0	0	0		chrI:13408662-13408686	ZK402.6	0	0	0
chrI:13410145-13410496	C01A2.1	5.06916	2.93143	3.19747		chrI:13410145-13410496	C01A2.1	3.1175	3.98518	9.2438		chrI:13410145-13410496	C01A2.1	4.25653	5.04405	4.41272		chrI:13410145-13410496	C01A2.1	6.53529	5.62087	2.30088		chrI:13410145-13410496	C01A2.1	4.49971	6.71999	3.4484
chrI:13410145-13411234		2.98959	0.647906	2.95541		chrI:13410145-13411234		2.68973	1.0398	0		chrI:13410145-13411234		1.41508	3.47844	1.24168		chrI:13410145-13411234		2.83015	3.58543	2.02996		chrI:13410145-13411234		1.84682	4.85626	1.57756
chrI:13411785-13412868	W05H12.2	3.25122	2.87799	3.90798		chrI:13411785-13412868	W05H12.2	3.31194	3.33175	4.04515		chrI:13411785-13412868	W05H12.2	2.54356	4.27141	3.38461		chrI:13411785-13412868	W05H12.2	3.52123	3.63602	3.29		chrI:13411785-13412868	W05H12.2	4.37781	4.53568	5.36467
chrI:13411888-13412232	W05H12.4	0	3.88751	3.96795		chrI:13411888-13412232	W05H12.4	4.56729	5.79025	0		chrI:13411888-13412232	W05H12.4	7.58284	5.28041	0		chrI:13411888-13412232	W05H12.4	0	8.19467	0		chrI:13411888-13412232	W05H12.4	0	0	0
chrI:1341356-1344694	K12C11.1	46.3046	45.5205	37.1625		chrI:1341356-1344694	K12C11.1	41.3788	34.7832	39.1794		chrI:1341356-1344694	K12C11.1	36.1404	36.0632	40.1124		chrI:1341356-1344694	K12C11.1	39.6779	40.6647	38.2908		chrI:1341356-1344694	K12C11.1	37.6409	38.7461	39.9118
chrI:13418467-13423138	W05H12.1	5.69628	5.07529	4.90627		chrI:13418467-13423138	W05H12.1	5.104	5.9443	6.39801		chrI:13418467-13423138	W05H12.1	4.29927	5.80978	3.31902		chrI:13418467-13423138	W05H12.1	4.33839	4.70805	5.04102		chrI:13418467-13423138	W05H12.1	4.86538	6.01275	5.72595
chrI:13424019-13425111	fbxb-66	14.0696	17.8925	12.8199		chrI:13424019-13425111	fbxb-66	17.7335	14.9569	16.5939		chrI:13424019-13425111	fbxb-66	19.7216	14.4917	17.2955		chrI:13424019-13425111	fbxb-66	17.2225	13.9173	15.7088		chrI:13424019-13425111	fbxb-66	20.5652	14.7067	17.767
chrI:13426522-13428453	Y40B1B.7	244.843	208.507	269.254		chrI:13426522-13428453	Y40B1B.7	283.056	217.27	206.488		chrI:13426522-13428453	Y40B1B.7	231.326	221.334	198.549		chrI:13426522-13428453	Y40B1B.7	258.851	170.378	246.979		chrI:13426522-13428453	Y40B1B.7	252.48	213.783	228.562
chrI:13428908-13434367	Y40B1B.8	40.9864	41.5895	40.5327		chrI:13428908-13434367	Y40B1B.8	36.396	40.185	38.8403		chrI:13428908-13434367	Y40B1B.8	38.1964	42.4707	39.4549		chrI:13428908-13434367	Y40B1B.8	37.5316	41.7411	40.5963		chrI:13428908-13434367	Y40B1B.8	39.1184	36.817	38.4709
chrI:13430212-13430312	Y40B1B.9	0	0	0		chrI:13430212-13430312	Y40B1B.9	0	0	0		chrI:13430212-13430312	Y40B1B.9	0	0	0		chrI:13430212-13430312	Y40B1B.9	0	0	0		chrI:13430212-13430312	Y40B1B.9	0	0	0
chrI:134353-137282	F53G12.4	1.68489	2.85092	1.38901		chrI:134353-137282	F53G12.4	1.42131	1.45851	1.56983		chrI:134353-137282	F53G12.4	1.09545	1.27415	1.20468		chrI:134353-137282	F53G12.4	2.13062	1.81759	1.7126		chrI:134353-137282	F53G12.4	1.31667	0.816158	2.3303
chrI:13435493-13437698	eif-3.J	143.749	146.051	136.462		chrI:13435493-13437698	eif-3.J	173.762	137.308	140.92		chrI:13435493-13437698	eif-3.J	128.195	149.258	133.495		chrI:13435493-13437698	eif-3.J	140.359	121.918	129.506		chrI:13435493-13437698	eif-3.J	127.332	139.95	127.773
chrI:13438056-13449919	spr-5	52.0025	50.0684	47.0709		chrI:13438056-13449919	spr-5	46.1716	53.266	52.97		chrI:13438056-13449919	spr-5	49.28	53.2503	48.9999		chrI:13438056-13449919	spr-5	51.2545	52.7311	51.3322		chrI:13438056-13449919	spr-5	50.6603	50.8245	50.7388
chrI:13438480-13438581	Y40B1B.10	0	0	0		chrI:13438480-13438581	Y40B1B.10	0	0	0		chrI:13438480-13438581	Y40B1B.10	0	0	0		chrI:13438480-13438581	Y40B1B.10	0	0	0		chrI:13438480-13438581	Y40B1B.10	0	0	0
chrI:13451542-13452708	Y48G10A.6	14.9097	15.4121	12.7995		chrI:13451542-13452708	Y48G10A.6	14.6735	10.1086	9.52011		chrI:13451542-13452708	Y48G10A.6	8.22502	13.0455	12.2109		chrI:13451542-13452708	Y48G10A.6	14.1154	1.36471	5.35781		chrI:13451542-13452708	Y48G10A.6	13.6883	11.8183	6.84652
chrI:13455504-13470340	Y48G10A.4	24.6148	27.0698	28.3861		chrI:13455504-13470340	Y48G10A.4	27.9036	27.9184	26.0453		chrI:13455504-13470340	Y48G10A.4	26.3279	25.9164	26.9784		chrI:13455504-13470340	Y48G10A.4	29.7435	30.3021	24.2067		chrI:13455504-13470340	Y48G10A.4	26.0823	26.0509	25.0552
chrI:13463943-13464196	rpr-1	0	0	0		chrI:13463943-13464196	rpr-1	3.50863	1.66175	0		chrI:13463943-13464196	rpr-1	1.80281	0	5.35294		chrI:13463943-13464196	rpr-1	0	1.79475	1.40923		chrI:13463943-13464196	rpr-1	0	3.45387	1.50066
chrI:13470736-13470880	Y48G10A.9	1115.99	1233.7	1188.68		chrI:13470736-13470880	Y48G10A.9	1198.16	1292.57	1051.9		chrI:13470736-13470880	Y48G10A.9	1453.6	1236.85	930.912		chrI:13470736-13470880	Y48G10A.9	1091.75	1038.51	1189.73		chrI:13470736-13470880	Y48G10A.9	967.648	1212.22	996.452
chrI:13471802-13474170	Y48G10A.3	66.7688	67.4769	69.6675		chrI:13471802-13474170	Y48G10A.3	60.9739	78.1211	70.462		chrI:13471802-13474170	Y48G10A.3	64.0327	67.351	65.97		chrI:13471802-13474170	Y48G10A.3	74.1596	81.5158	73.0799		chrI:13471802-13474170	Y48G10A.3	69.5892	73.0552	73.2498
chrI:13477389-13484389	Y48G10A.2	15.7487	14.0104	0		chrI:13477389-13484389	Y48G10A.2	23.1032	0	13.3629		chrI:13477389-13484389	Y48G10A.2	11.5161	13.7577	10.1489		chrI:13477389-13484389	Y48G10A.2	0	10.0405	19.13		chrI:13477389-13484389	Y48G10A.2	0	10.6014	10.436
chrI:13477389-13487299		39.2937	42.7047	44.9624		chrI:13477389-13487299		37.3318	44.1917	38.4982		chrI:13477389-13487299		44.4254	42.7956	45.5811		chrI:13477389-13487299		49.9447	46.5037	38.347		chrI:13477389-13487299		45.2196	44.3102	41.1612
chrI:1348619-1358418	Y92H12BL.1	43.2404	45.2049	49.2581		chrI:1348619-1358418	Y92H12BL.1	58.8293	47.0431	43.3867		chrI:1348619-1358418	Y92H12BL.1	39.7912	46.9224	40.1439		chrI:1348619-1358418	Y92H12BL.1	42.952	49.1817	45.0034		chrI:1348619-1358418	Y92H12BL.1	52.5454	47.0472	49.1234
chrI:13489580-13491044	Y48G10A.1	86.0116	92.7315	78.3142		chrI:13489580-13491044	Y48G10A.1	84.9642	82.8702	81.9633		chrI:13489580-13491044	Y48G10A.1	75.3258	82.0123	85.9362		chrI:13489580-13491044	Y48G10A.1	82.7332	79.0206	82.8134		chrI:13489580-13491044	Y48G10A.1	83.7077	77.8969	72.4099
chrI:13491755-13493287	Y87G2A.17	16.447	25.3577	16.6718		chrI:13491755-13493287	Y87G2A.17	27.709	25.7272	24.0547		chrI:13491755-13493287	Y87G2A.17	20.581	19.3175	24.5554		chrI:13491755-13493287	Y87G2A.17	24.3854	24.1376	18.7324		chrI:13491755-13493287	Y87G2A.17	23.4599	22.6855	25.3454
chrI:13503033-13506960	ndx-8	5.52622	4.65456	4.29503		chrI:13503033-13506960	ndx-8	5.84153	4.38849	5.33955		chrI:13503033-13506960	ndx-8	7.24504	5.51578	8.39996		chrI:13503033-13506960	ndx-8	7.24701	4.94581	6.14877		chrI:13503033-13506960	ndx-8	6.0287	6.34524	5.85847
chrI:13508936-13511867	Y87G2A.19	33.8495	32.0742	26.2142		chrI:13508936-13511867	Y87G2A.19	23.7952	24.7936	16.982		chrI:13508936-13511867	Y87G2A.19	20.3775	20.1679	16.1347		chrI:13508936-13511867	Y87G2A.19	14.2681	26.778	24.8489		chrI:13508936-13511867	Y87G2A.19	24.4172	19.5199	23.0687
chrI:13512441-13514276	Y87G2A.18	90.565	79.3628	91.4514		chrI:13512441-13514276	Y87G2A.18	87.7898	91.41	73.7902		chrI:13512441-13514276	Y87G2A.18	73.6886	70.781	75.6589		chrI:13512441-13514276	Y87G2A.18	83.6769	74.0447	81.8262		chrI:13512441-13514276	Y87G2A.18	83.6667	79.1632	77.963
chrI:13514538-13526126	Y87G2A.1	38.7633	41.9645	43.4198		chrI:13514538-13526126	Y87G2A.1	40.2113	41.9962	44.5804		chrI:13514538-13526126	Y87G2A.1	41.3711	41.9374	43.8067		chrI:13514538-13526126	Y87G2A.1	39.5744	43.2478	39.5299		chrI:13514538-13526126	Y87G2A.1	43.7633	44.2434	44.7004
chrI:13527373-13527952	Y87G2A.25	13.1181	11.9329	11.0112		chrI:13527373-13527952	Y87G2A.25	6.19693	6.84828	9.47698		chrI:13527373-13527952	Y87G2A.25	10.0831	11.1106	10.5048		chrI:13527373-13527952	Y87G2A.25	12.0218	10.038	12.0301		chrI:13527373-13527952	Y87G2A.25	16.7805	12.7088	11.0436
chrI:13528694-13531433	Y87G2A.20	1.05433	1.2488	0.829682		chrI:13528694-13531433	Y87G2A.20	1.03763	0.737161	1.58685		chrI:13528694-13531433	Y87G2A.20	1.06632	1.52214	1.84691		chrI:13528694-13531433	Y87G2A.20	1.92146	0.265387	0.625144		chrI:13528694-13531433	Y87G2A.20	1.7746	0.766079	1.33141
chrI:13534733-13536963	Y87G2A.2	25.2	21.0186	22.7991		chrI:13534733-13536963	Y87G2A.2	22.2761	19.8347	18.3204		chrI:13534733-13536963	Y87G2A.2	37.5428	37.6156	38.8191		chrI:13534733-13536963	Y87G2A.2	20.5859	17.6239	17.8943		chrI:13534733-13536963	Y87G2A.2	18.4138	15.2037	18.4201
chrI:13537123-13542384	atg-4.1	42.7918	43.0924	37.8871		chrI:13537123-13542384	atg-4.1	40.9104	46.5532	43.5959		chrI:13537123-13542384	atg-4.1	41.8238	39.9208	42.1817		chrI:13537123-13542384	atg-4.1	42.5343	44.7386	44.1922		chrI:13537123-13542384	atg-4.1	42.3716	44.2816	39.0108
chrI:13543376-13545173	aex-6	9.2484	7.66792	7.76298		chrI:13543376-13545173	aex-6	6.8264	4.95743	6.26378		chrI:13543376-13545173	aex-6	8.652	8.45619	5.78596		chrI:13543376-13545173	aex-6	7.4642	8.6133	8.40823		chrI:13543376-13545173	aex-6	10.3127	5.5999	8.75911
chrI:13548460-13559333	vars-2	92.5867	87.9924	93.215		chrI:13548460-13559333	vars-2	79.6534	100.134	93.1597		chrI:13548460-13559333	vars-2	91.4743	95.7897	89.7063		chrI:13548460-13559333	vars-2	98.073	101.458	99.9557		chrI:13548460-13559333	vars-2	96.4827	99.0289	93.8859
chrI:13560516-13563439	Y87G2A.16	0.824865	1.22823	0.247279		chrI:13560516-13563439	Y87G2A.16	0.695825	0.549259	0.709418		chrI:13560516-13563439	Y87G2A.16	1.31095	1.47439	0.707725		chrI:13560516-13563439	Y87G2A.16	0.981725	1.42373	0.838431		chrI:13560516-13563439	Y87G2A.16	1.48753	0.913289	0.396813
chrI:13564557-13566301	grd-15	0	0.456872	0.252949		chrI:13564557-13566301	grd-15	0.474521	0.674225	0.967581		chrI:13564557-13566301	grd-15	0.24382	0.232031	0.482636		chrI:13564557-13566301	grd-15	0.502118	0.485459	0.381181		chrI:13564557-13566301	grd-15	0.405772	0.700674	0.608868
chrI:13566434-13572025	cyn-15	56.6102	55.2735	51.3106		chrI:13566434-13572025	cyn-15	57.4682	53.478	51.9191		chrI:13566434-13572025	cyn-15	51.5985	51.9544	53.1868		chrI:13566434-13572025	cyn-15	57.5686	53.7414	56.9165		chrI:13566434-13572025	cyn-15	55.1451	55.7516	52.3398
chrI:13572367-13575499	Y87G2A.7	52.6133	54.6636	54.6118		chrI:13572367-13575499	Y87G2A.7	53.8414	50.5498	52.4679		chrI:13572367-13575499	Y87G2A.7	54.4336	53.4301	55.3267		chrI:13572367-13575499	Y87G2A.7	53.8682	53.6223	52.2956		chrI:13572367-13575499	Y87G2A.7	53.0927	52.5329	48.9056
chrI:13576276-13581419		54.6933	40.8583	35.5924		chrI:13576276-13581419		21.7907	46.1366	42.681		chrI:13576276-13581419		46.5441	50.4442	47.6172		chrI:13576276-13581419		35.7833	51.6497	37.9052		chrI:13576276-13581419		33.0443	40.9005	40.4615
chrI:13576645-13581419	gpi-1	78.97	92.9111	91.3496		chrI:13576645-13581419	gpi-1	125.624	103.302	95.7011		chrI:13576645-13581419	gpi-1	83.096	74.509	77.3469		chrI:13576645-13581419	gpi-1	105.168	83.3176	99.1838		chrI:13576645-13581419	gpi-1	100.3	95.6597	88.9627
chrI:13581698-13585202	ubc-14	118.784	102.753	103.276		chrI:13581698-13585202	ubc-14	121.171	100.469	107.133		chrI:13581698-13585202	ubc-14	108.998	97.3048	114.225		chrI:13581698-13585202	ubc-14	110.497	116.237	111.58		chrI:13581698-13585202	ubc-14	111.478	107.32	108.707
chrI:13586256-13586929	vps-28	0	0	0		chrI:13586256-13586929	vps-28	0	0	0		chrI:13586256-13586929	vps-28	0	0	0		chrI:13586256-13586929	vps-28	0	0	0		chrI:13586256-13586929	vps-28	0	0	0
chrI:13586256-13588813		115.858	125.206	127.59		chrI:13586256-13588813		129.571	113.585	120.934		chrI:13586256-13588813		113.544	110.358	106.867		chrI:13586256-13588813		106.694	116.41	118.467		chrI:13586256-13588813		113.116	111.084	115.875
chrI:13589409-13598493	Y87G2A.11	23.0859	31.0626	27.8558		chrI:13589409-13598493	Y87G2A.11	25.1057	26.3636	23.5114		chrI:13589409-13598493	Y87G2A.11	27.6677	22.997	26.6905		chrI:13589409-13598493	Y87G2A.11	28.1285	27.3115	26.8289		chrI:13589409-13598493	Y87G2A.11	28.074	31.3118	26.6261
chrI:13598986-13603382	Y87G2A.13	46.2195	46.4472	46.1815		chrI:13598986-13603382	Y87G2A.13	48.4084	50.2815	50.6305		chrI:13598986-13603382	Y87G2A.13	46.8306	50.0349	45.1616		chrI:13598986-13603382	Y87G2A.13	54.9331	47.7311	50.8539		chrI:13598986-13603382	Y87G2A.13	48.532	51.6789	53.1895
chrI:13604225-13626187		23.6218	26.5396	28.1407		chrI:13604225-13626187		21.7284	28.3467	26.9333		chrI:13604225-13626187		29.4539	29.6722	29.437		chrI:13604225-13626187		28.983	30.2353	29.2983		chrI:13604225-13626187		29.7304	31.4061	29.0488
chrI:13620399-13626187	agef-1	0	0	0		chrI:13620399-13626187	agef-1	0	0	0		chrI:13620399-13626187	agef-1	0	0	0		chrI:13620399-13626187	agef-1	0	0	0		chrI:13620399-13626187	agef-1	0	0	0
chrI:13626652-13628397	W09C5.1	294.829	303.967	293.859		chrI:13626652-13628397	W09C5.1	336.009	282.474	273.345		chrI:13626652-13628397	W09C5.1	269.945	274.521	277.321		chrI:13626652-13628397	W09C5.1	300.182	285.03	313.074		chrI:13626652-13628397	W09C5.1	288.226	265.819	289.374
chrI:13629221-13633259	unc-59	93.0074	94.1308	95.1286		chrI:13629221-13633259	unc-59	104.598	97.1378	101.418		chrI:13629221-13633259	unc-59	91.3444	102.71	91.5505		chrI:13629221-13633259	unc-59	91.5267	99.4966	99.6618		chrI:13629221-13633259	unc-59	99.3008	102.125	97.8134
chrI:13637200-14213914	Y41C4A.23	0	0	0		chrI:13637200-14213914	Y41C4A.23	0	0	0		chrI:13637200-14213914	Y41C4A.23	0	0	0		chrI:13637200-14213914	Y41C4A.23	0	0	0		chrI:13637200-14213914	Y41C4A.23	0	0	0
chrI:13637971-13639292	ins-33	1.21775	1.73082	0		chrI:13637971-13639292	ins-33	0	0	1.22187		chrI:13637971-13639292	ins-33	1.23159	0	0.609475		chrI:13637971-13639292	ins-33	0	0.61304	0		chrI:13637971-13639292	ins-33	0	0	0
chrI:13640422-13648385	dkf-1	12.7543	9.08861	9.03031		chrI:13640422-13648385	dkf-1	9.43971	9.95663	11.3408		chrI:13640422-13648385	dkf-1	11.1165	10.3295	11.21		chrI:13640422-13648385	dkf-1	9.61076	10.0227	10.4931		chrI:13640422-13648385	dkf-1	9.42469	10.0458	11.4794
chrI:13652511-13652715	linc-1	59.6912	0	11.869		chrI:13652511-13652715	linc-1	44.5314	55.6459	0		chrI:13652511-13652715	linc-1	11.4406	45.4909	59.7502		chrI:13652511-13652715	linc-1	0	60.0997	0		chrI:13652511-13652715	linc-1	0	0	0
chrI:13652979-13653192	rpl-31	6732.11	6923.87	6224.84		chrI:13652979-13653192	rpl-31	8414.33	6515.55	6465.52		chrI:13652979-13653192	rpl-31	6423.03	5551.58	6336.48		chrI:13652979-13653192	rpl-31	6022.3	5572.44	6074.55		chrI:13652979-13653192	rpl-31	5377.68	5862.81	6061.44
chrI:13652979-13653673		2397.45	2530.71	2516.81		chrI:13652979-13653673		2815.18	2320.81	2428.84		chrI:13652979-13653673		2350.86	2259.27	2392.03		chrI:13652979-13653673		2336.38	2273.75	2201.31		chrI:13652979-13653673		2188.82	2275.82	2191.55
chrI:13654222-13658127		48.4166	51.4491	50.7008		chrI:13654222-13658127		50.2074	48.9814	59.3528		chrI:13654222-13658127		43.9311	47.5121	45.9487		chrI:13654222-13658127		46.6676	45.4535	49.1862		chrI:13654222-13658127		47.8896	47.8708	45.7903
chrI:1365522-1375692	Y92H12BL.5	53.1825	51.1806	57.5446		chrI:1365522-1375692	Y92H12BL.5	66.6517	56.1629	64.2017		chrI:1365522-1375692	Y92H12BL.5	63.872	72.7805	57.3941		chrI:1365522-1375692	Y92H12BL.5	66.6339	56.0564	68.9793		chrI:1365522-1375692	Y92H12BL.5	57.3448	60.3787	62.9611
chrI:13657355-13658127	W09C5.7	0	0	0		chrI:13657355-13658127	W09C5.7	22.4356	0	0		chrI:13657355-13658127	W09C5.7	0	0	0		chrI:13657355-13658127	W09C5.7	0	0	0		chrI:13657355-13658127	W09C5.7	0	0	0
chrI:13658469-13659099	W09C5.8	741.589	736.744	612.603		chrI:13658469-13659099	W09C5.8	737.976	672.654	695.916		chrI:13658469-13659099	W09C5.8	640.345	644.581	692.981		chrI:13658469-13659099	W09C5.8	626.241	608.985	638.57		chrI:13658469-13659099	W09C5.8	625.17	632.803	609.323
chrI:13661860-13662290	W09C5.12	2.27383	1.61593	2.98222		chrI:13661860-13662290	W09C5.12	2.79725	1.05986	0.57038		chrI:13661860-13662290	W09C5.12	1.14984	1.09424	1.13804		chrI:13661860-13662290	W09C5.12	1.77596	0.572347	2.24703		chrI:13661860-13662290	W09C5.12	0.478397	1.65216	2.39281
chrI:13663524-13674872	W04A4.5	35.6573	39.4878	40.569		chrI:13663524-13674872	W04A4.5	33.8617	38.5656	37.0666		chrI:13663524-13674872	W04A4.5	36.6437	36.108	35.1174		chrI:13663524-13674872	W04A4.5	40.5123	37.0583	40.2136		chrI:13663524-13674872	W04A4.5	37.4036	38.2448	36.193
chrI:13676242-13677780	W04A4.4	0	0	0		chrI:13676242-13677780	W04A4.4	0	0	0		chrI:13676242-13677780	W04A4.4	0	0	0		chrI:13676242-13677780	W04A4.4	0	0	0		chrI:13676242-13677780	W04A4.4	0	0	0
chrI:13680402-13681354	W04A4.3	0	0	0		chrI:13680402-13681354	W04A4.3	0.413982	0	0		chrI:13680402-13681354	W04A4.3	0	0	0		chrI:13680402-13681354	W04A4.3	0	0	0		chrI:13680402-13681354	W04A4.3	0	0	0
chrI:13682409-13684328	W04A4.2	27.6513	29.1243	25.6558		chrI:13682409-13684328	W04A4.2	25.0766	24.8187	26.0251		chrI:13682409-13684328	W04A4.2	27.6189	28.8128	25.1624		chrI:13682409-13684328	W04A4.2	26.892	22.8936	24.2992		chrI:13682409-13684328	W04A4.2	21.4435	22.4714	23.0862
chrI:13685358-13687559	W04A4.6	8.72164	11.019	10.6762		chrI:13685358-13687559	W04A4.6	9.44181	10.8408	6.70921		chrI:13685358-13687559	W04A4.6	4.99844	4.19713	7.85723		chrI:13685358-13687559	W04A4.6	10.2937	7.02506	6.20556		chrI:13685358-13687559	W04A4.6	10.2758	13.8009	9.3004
chrI:13692916-13702942	Y6B3B.1	0.276001	0.435876	0.212366		chrI:13692916-13702942	Y6B3B.1	0.199194	0.360215	0.387709		chrI:13692916-13702942	Y6B3B.1	0.334966	0.371897	0.31311		chrI:13692916-13702942	Y6B3B.1	0.344911	0.370519	0.392756		chrI:13692916-13702942	Y6B3B.1	0.449064	0.481301	0.325297
chrI:13709766-13719516	Y6B3B.3	0	0.0309156	0.0342331		chrI:13709766-13719516	Y6B3B.3	0	0	0.0654744		chrI:13709766-13719516	Y6B3B.3	0	0	0.0326591		chrI:13709766-13719516	Y6B3B.3	0	0	0.0257938		chrI:13709766-13719516	Y6B3B.3	0.0823734	0	0
chrI:13720112-13724441	hsd-1	0	0	0		chrI:13720112-13724441	hsd-1	0	0	0		chrI:13720112-13724441	hsd-1	0	0	0		chrI:13720112-13724441	hsd-1	0	0	0		chrI:13720112-13724441	hsd-1	0	0	0
chrI:13724658-13731978	lagr-1	2.67309	1.10126	2.43886		chrI:13724658-13731978	lagr-1	2.40198	2.92531	2.79874		chrI:13724658-13731978	lagr-1	1.76313	0.78301	1.16336		chrI:13724658-13731978	lagr-1	1.33135	2.34033	2.20514		chrI:13724658-13731978	lagr-1	2.83644	2.58968	4.30505
chrI:13729781-13729833	Y6B3B.14	0	0	0		chrI:13729781-13729833	Y6B3B.14	0	0	0		chrI:13729781-13729833	Y6B3B.14	0	0	0		chrI:13729781-13729833	Y6B3B.14	0	0	0		chrI:13729781-13729833	Y6B3B.14	0	0	0
chrI:13730019-13730132	Y6B3B.15	0	0	66.1647		chrI:13730019-13730132	Y6B3B.15	0	0	63.2734		chrI:13730019-13730132	Y6B3B.15	0	0	0		chrI:13730019-13730132	Y6B3B.15	0	0	49.8534		chrI:13730019-13730132	Y6B3B.15	0	0	0
chrI:13735209-13735323	Y6B3B.9	0	0	0		chrI:13735209-13735323	Y6B3B.9	0	0	0		chrI:13735209-13735323	Y6B3B.9	0	0	0		chrI:13735209-13735323	Y6B3B.9	0	0	0		chrI:13735209-13735323	Y6B3B.9	0	0	0
chrI:13735209-13751112		16.2691	14.645	14.8509		chrI:13735209-13751112		17.2122	15.1665	13.9571		chrI:13735209-13751112		17.1121	15.3452	15.7152		chrI:13735209-13751112		14.5706	16.708	15.3056		chrI:13735209-13751112		15.5399	15.131	16.2301
chrI:13746848-13750329	Y6B3B.7	2.59075	0	0.776656		chrI:13746848-13750329	Y6B3B.7	0.728486	1.03507	0.742717		chrI:13746848-13750329	Y6B3B.7	2.24588	0	0.740944		chrI:13746848-13750329	Y6B3B.7	0	1.11792	0.292595		chrI:13746848-13750329	Y6B3B.7	0.622943	0.358559	1.55789
chrI:13751323-13756121	Y6B3B.5	13.1186	16.9703	14.9805		chrI:13751323-13756121	Y6B3B.5	20.3375	16.9294	12.366		chrI:13751323-13756121	Y6B3B.5	19.1265	17.8401	19.8705		chrI:13751323-13756121	Y6B3B.5	17.2163	18.9149	16.8816		chrI:13751323-13756121	Y6B3B.5	18.3923	18.6855	19.2949
chrI:13751323-13756212		4.63676	0	0		chrI:13751323-13756212		0	0	4.14681		chrI:13751323-13756212		0	0	0		chrI:13751323-13756212		0	0	0		chrI:13751323-13756212		0	0	0
chrI:13756724-13771761	Y6B3B.4	21.4876	25.3239	30.477		chrI:13756724-13771761	Y6B3B.4	24.7498	34.5971	31.5043		chrI:13756724-13771761	Y6B3B.4	31.7549	31.2793	32.3228		chrI:13756724-13771761	Y6B3B.4	30.4972	27.8973	31.2691		chrI:13756724-13771761	Y6B3B.4	32.9357	35.0028	33.8741
chrI:1376943-1385059	Y92H12BL.4	16.5013	17.4926	18.504		chrI:1376943-1385059	Y92H12BL.4	18.2698	22.3053	22.766		chrI:1376943-1385059	Y92H12BL.4	19.7137	21.3413	18.7887		chrI:1376943-1385059	Y92H12BL.4	24.4877	21.2869	22.0956		chrI:1376943-1385059	Y92H12BL.4	23.7815	25.7781	22.4005
chrI:13773058-13778665	Y37H9A.1	16.5655	14.725	14.4843		chrI:13773058-13778665	Y37H9A.1	16.6136	15.4429	14.722		chrI:13773058-13778665	Y37H9A.1	11.8872	13.5901	14.5289		chrI:13773058-13778665	Y37H9A.1	14.0475	14.9316	13.8446		chrI:13773058-13778665	Y37H9A.1	14.6049	14.4438	15.4733
chrI:13778886-13792153	Y37H9A.3	29.2928	23.8293	24.2243		chrI:13778886-13792153	Y37H9A.3	23.5515	24.579	23.5417		chrI:13778886-13792153	Y37H9A.3	22.8764	24.4747	24.798		chrI:13778886-13792153	Y37H9A.3	24.2384	26.6641	23.4356		chrI:13778886-13792153	Y37H9A.3	24.8687	24.0914	25.3504
chrI:13779768-13781390	Y37H9A.2	0.131564	0.249327	0		chrI:13779768-13781390	Y37H9A.2	0.258958	0.367942	0		chrI:13779768-13781390	Y37H9A.2	0.266118	0.126625	0.526774		chrI:13779768-13781390	Y37H9A.2	0	0	0.520051		chrI:13779768-13781390	Y37H9A.2	0.22144	0.509835	0.221517
chrI:13781316-13781337	21ur-15587	0	0	0		chrI:13781316-13781337	21ur-15587	0	0	0		chrI:13781316-13781337	21ur-15587	0	0	0		chrI:13781316-13781337	21ur-15587	0	0	0		chrI:13781316-13781337	21ur-15587	0	0	0
chrI:13781318-13781339	21ur-15569	0	0	0		chrI:13781318-13781339	21ur-15569	0	0	0		chrI:13781318-13781339	21ur-15569	0	0	0		chrI:13781318-13781339	21ur-15569	0	0	0		chrI:13781318-13781339	21ur-15569	0	0	0
chrI:137844-144565	duox-2	0.212584	0.268579	0.384141		chrI:137844-144565	duox-2	0.1511	0.297265	0.165902		chrI:137844-144565	duox-2	0.298611	0.318273	0.342834		chrI:137844-144565	duox-2	0.307477	0.309166	0.308114		chrI:137844-144565	duox-2	0.377687	0.389018	0.38776
chrI:13792726-13794128	ndx-4	75.5046	73.8524	68.4886		chrI:13792726-13794128	ndx-4	82.9377	79.4698	72.8273		chrI:13792726-13794128	ndx-4	76.3627	70.3262	66.3146		chrI:13792726-13794128	ndx-4	74.5717	84.359	82.0278		chrI:13792726-13794128	ndx-4	84.0401	74.5645	72.9966
chrI:13796286-13796509	Y37H9A.5	76.3233	60.2669	93.4277		chrI:13796286-13796509	Y37H9A.5	125.19	47.4338	89.345		chrI:13796286-13796509	Y37H9A.5	25.7302	85.7015	76.3986		chrI:13796286-13796509	Y37H9A.5	119.224	76.8455	35.1977		chrI:13796286-13796509	Y37H9A.5	74.9367	61.6183	85.6715
chrI:13797378-13802200		17.1932	22.7252	16.9878		chrI:13797378-13802200		18.0874	18.7177	19.7242		chrI:13797378-13802200		17.1407	17.8184	17.5881		chrI:13797378-13802200		18.2105	16.4253	20.5969		chrI:13797378-13802200		19.1779	20.1694	17.0875
chrI:13799034-13799056	W09G3.15	0	0	0		chrI:13799034-13799056	W09G3.15	0	0	0		chrI:13799034-13799056	W09G3.15	0	0	0		chrI:13799034-13799056	W09G3.15	0	0	0		chrI:13799034-13799056	W09G3.15	0	0	0
chrI:13801134-13802200	W09G3.7	22.497	0	0		chrI:13801134-13802200	W09G3.7	0	0	0		chrI:13801134-13802200	W09G3.7	0	0	0		chrI:13801134-13802200	W09G3.7	0	24.9009	0		chrI:13801134-13802200	W09G3.7	0	0	0
chrI:13802496-13806778	tag-229	52.8024	58.0872	54.8615		chrI:13802496-13806778	tag-229	63.373	55.7071	53.4979		chrI:13802496-13806778	tag-229	57.5706	51.8121	48.2137		chrI:13802496-13806778	tag-229	48.2823	53.1637	52.3327		chrI:13802496-13806778	tag-229	60.0442	56.3952	61.366
chrI:13807127-13812100	maea-1	37.3194	33.1297	36.7836		chrI:13807127-13812100	maea-1	35.5224	36.8988	36.1218		chrI:13807127-13812100	maea-1	29.928	33.651	28.0172		chrI:13807127-13812100	maea-1	36.8033	33.1152	33.2288		chrI:13807127-13812100	maea-1	34.2622	38.8941	37.9235
chrI:13812200-13814292	W09G3.8	224.165	229.787	233.063		chrI:13812200-13814292	W09G3.8	218.608	197.575	206.521		chrI:13812200-13814292	W09G3.8	226.713	192.215	214.187		chrI:13812200-13814292	W09G3.8	214.345	207.233	175.607		chrI:13812200-13814292	W09G3.8	193.796	152.02	202.441
chrI:13814983-13815184	W09G3.6	0	0	0		chrI:13814983-13815184	W09G3.6	0	0	0		chrI:13814983-13815184	W09G3.6	0	0	0		chrI:13814983-13815184	W09G3.6	0	0	0		chrI:13814983-13815184	W09G3.6	0	0	0
chrI:13814983-13827969		39.8642	41.4201	37.9908		chrI:13814983-13827969		32.4151	40.7503	42.1551		chrI:13814983-13827969		40.5768	39.6952	41.3482		chrI:13814983-13827969		38.5085	38.8131	38.7795		chrI:13814983-13827969		42.4823	42.8771	38.6361
chrI:13816987-13817008	21ur-15386	0	0	0		chrI:13816987-13817008	21ur-15386	0	0	0		chrI:13816987-13817008	21ur-15386	0	0	0		chrI:13816987-13817008	21ur-15386	0	0	0		chrI:13816987-13817008	21ur-15386	0	0	0
chrI:13828144-13832121		31.3855	32.2921	27.7013		chrI:13828144-13832121		36.5886	30.3886	31.4916		chrI:13828144-13832121		26.4291	28.1331	22.7871		chrI:13828144-13832121		26.5124	28.3453	28.9656		chrI:13828144-13832121		30.2296	31.9722	24.4944
chrI:13830142-13832121	W09G3.1	0	0	0		chrI:13830142-13832121	W09G3.1	0	0	0		chrI:13830142-13832121	W09G3.1	0	0	0		chrI:13830142-13832121	W09G3.1	0	0	0		chrI:13830142-13832121	W09G3.1	0	0	0
chrI:13835411-13839240	W04A8.1	0	3.34865	6.23231		chrI:13835411-13839240	W04A8.1	9.46362	5.17981	0		chrI:13835411-13839240	W04A8.1	9.95185	5.7419	5.32566		chrI:13835411-13839240	W04A8.1	3.53103	5.72867	5.71567		chrI:13835411-13839240	W04A8.1	4.93931	0	7.43848
chrI:13835411-13839980		21.8235	18.8566	16.019		chrI:13835411-13839980		14.2766	17.6532	21.3009		chrI:13835411-13839980		14.0355	15.7916	17.9505		chrI:13835411-13839980		19.6326	18.8468	16.7971		chrI:13835411-13839980		17.993	20.7861	16.3259
chrI:13840693-13841834	W04A8.2	7.32917	9.9937	6.18952		chrI:13840693-13841834	W04A8.2	9.32419	7.16576	7.1746		chrI:13840693-13841834	W04A8.2	8.13564	6.19381	6.44173		chrI:13840693-13841834	W04A8.2	7.07408	8.09926	8.33803		chrI:13840693-13841834	W04A8.2	6.31846	8.65914	10.5344
chrI:13842122-13842612	W04A8.4	129.164	118.151	139.63		chrI:13842122-13842612	W04A8.4	137.023	133.963	133.528		chrI:13842122-13842612	W04A8.4	150.991	146.381	146.083		chrI:13842122-13842612	W04A8.4	133.929	118.225	121.121		chrI:13842122-13842612	W04A8.4	164.698	146.802	149.221
chrI:13844737-13846914	W04A8.3	5.28679	5.80049	5.98501		chrI:13844737-13846914	W04A8.3	4.24458	4.53941	5.44427		chrI:13844737-13846914	W04A8.3	4.92476	4.95444	6.26686		chrI:13844737-13846914	W04A8.3	5.21587	4.62258	5.16948		chrI:13844737-13846914	W04A8.3	5.26881	4.31313	5.85625
chrI:13849703-13850801	W04A8.5	20.1882	19.5642	15.8866		chrI:13849703-13850801	W04A8.5	20.1694	12.9744	16.8804		chrI:13849703-13850801	W04A8.5	21.3458	16.928	17.9118		chrI:13849703-13850801	W04A8.5	17.2014	16.7847	16.3229		chrI:13849703-13850801	W04A8.5	16.6037	17.0395	19.1846
chrI:13853066-13853715	W04A8.9	1.29773	1.22967	1.63394		chrI:13853066-13853715	W04A8.9	2.80977	1.69369	2.08339		chrI:13853066-13853715	W04A8.9	4.19993	1.99843	2.07842		chrI:13853066-13853715	W04A8.9	1.35145	0.783965	1.23113		chrI:13853066-13853715	W04A8.9	3.2764	2.01158	2.40352
chrI:13854636-13859539		58.2028	60.6455	58.8326		chrI:13854636-13859539		58.9675	55.1477	58.9765		chrI:13854636-13859539		57.4019	59.6416	64.6896		chrI:13854636-13859539		58.4878	51.0214	62.0685		chrI:13854636-13859539		62.4403	64.7117	63.4453
chrI:13856589-13859539	W04A8.6	42.6514	38.6107	24.5874		chrI:13856589-13859539	W04A8.6	42.0758	40.8993	34.6044		chrI:13856589-13859539	W04A8.6	37.0738	36.8194	26.9812		chrI:13856589-13859539	W04A8.6	45.0858	44.3559	37.0833		chrI:13856589-13859539	W04A8.6	30.4049	28.286	31.9474
chrI:13861463-13887197	taf-1	22.5689	24.0104	29.0059		chrI:13861463-13887197	taf-1	20.8977	25.3754	25.9121		chrI:13861463-13887197	taf-1	30.7815	29.0791	29.0082		chrI:13861463-13887197	taf-1	30.3055	27.8747	28.4261		chrI:13861463-13887197	taf-1	33.2213	33.7375	32.9944
chrI:1386258-1392761	Y92H12BM.1	15.9279	20.3246	21.8371		chrI:1386258-1392761	Y92H12BM.1	15.8845	21.9757	23.2268		chrI:1386258-1392761	Y92H12BM.1	24.9151	21.462	19.5575		chrI:1386258-1392761	Y92H12BM.1	23.8856	19.8857	19.9794		chrI:1386258-1392761	Y92H12BM.1	25.9153	21.809	23.7787
chrI:13890329-13891446	Y71A12B.3	4.43312	4.12135	4.03704		chrI:13890329-13891446	Y71A12B.3	4.52752	4.6785	4.36419		chrI:13890329-13891446	Y71A12B.3	5.66782	4.26671	3.09787		chrI:13890329-13891446	Y71A12B.3	3.57135	3.95815	4.2982		chrI:13890329-13891446	Y71A12B.3	5.06824	4.21377	4.50665
chrI:13893120-13894237	Y71A12B.3	4.43312	4.12135	4.03704		chrI:13893120-13894237	Y71A12B.3	4.52752	4.6785	4.36419		chrI:13893120-13894237	Y71A12B.3	5.66782	4.26671	3.09787		chrI:13893120-13894237	Y71A12B.3	3.57135	3.95815	4.2982		chrI:13893120-13894237	Y71A12B.3	5.06824	4.21377	4.50665
chrI:13899156-13899206	Y71A12B.27	0	0	0		chrI:13899156-13899206	Y71A12B.27	0	0	0		chrI:13899156-13899206	Y71A12B.27	0	0	0		chrI:13899156-13899206	Y71A12B.27	0	0	0		chrI:13899156-13899206	Y71A12B.27	0	0	0
chrI:13899156-13913842	trp-4	0.474792	0.484498	0.440687		chrI:13899156-13913842	trp-4	0.287551	0.663923	0.494721		chrI:13899156-13913842	trp-4	0.498657	0.33394	0.438703		chrI:13899156-13913842	trp-4	0.53248	0.514813	0.620782		chrI:13899156-13913842	trp-4	0.537885	0.636893	0.568818
chrI:13909696-13909921	Y71A12B.29	0	0	0		chrI:13909696-13909921	Y71A12B.29	0	0	0		chrI:13909696-13909921	Y71A12B.29	0	0	0		chrI:13909696-13909921	Y71A12B.29	0	0	0		chrI:13909696-13909921	Y71A12B.29	0	0	0
chrI:13915651-13917797	clec-111	0	0	0		chrI:13915651-13917797	clec-111	0	0	0		chrI:13915651-13917797	clec-111	0	0	0		chrI:13915651-13917797	clec-111	0	0	0		chrI:13915651-13917797	clec-111	0	0	0
chrI:13919362-13922110	clec-112	0	0	0		chrI:13919362-13922110	clec-112	0	0.127602	0		chrI:13919362-13922110	clec-112	0.138434	0	0		chrI:13919362-13922110	clec-112	0	0	0		chrI:13919362-13922110	clec-112	0	0	0
chrI:13923048-13923751	Y71A12B.25	0	0	0		chrI:13923048-13923751	Y71A12B.25	0	0	0		chrI:13923048-13923751	Y71A12B.25	0	0	0		chrI:13923048-13923751	Y71A12B.25	0	0	0		chrI:13923048-13923751	Y71A12B.25	0	0	0
chrI:13927078-13927536	Y71A12B.24	0	0	0		chrI:13927078-13927536	Y71A12B.24	0	0	0		chrI:13927078-13927536	Y71A12B.24	0	0	0		chrI:13927078-13927536	Y71A12B.24	0	0	0		chrI:13927078-13927536	Y71A12B.24	0	0	0
chrI:13927995-13928717	Y71A12B.23	1.44971	2.74735	1.52108		chrI:13927995-13928717	Y71A12B.23	1.42674	1.35146	0		chrI:13927995-13928717	Y71A12B.23	4.39856	0	4.35343		chrI:13927995-13928717	Y71A12B.23	1.50972	0	3.43829		chrI:13927995-13928717	Y71A12B.23	2.44007	0	1.22046
chrI:13938172-13941851	Y71A12B.8	0	0	0		chrI:13938172-13941851	Y71A12B.8	0	0	0		chrI:13938172-13941851	Y71A12B.8	0	0	0		chrI:13938172-13941851	Y71A12B.8	0	0	0		chrI:13938172-13941851	Y71A12B.8	0	0.0788073	0
chrI:13943337-13951616	usp-3	21.3207	23.4029	26.3572		chrI:13943337-13951616	usp-3	19.3209	26.3698	25.982		chrI:13943337-13951616	usp-3	25.4771	26.1415	26.8357		chrI:13943337-13951616	usp-3	27.406	26.0716	29.8726		chrI:13943337-13951616	usp-3	29.0758	27.7452	27.4272
chrI:1394570-1402944	Y92H12BR.7	20.6437	26.1025	27.8486		chrI:1394570-1402944	Y92H12BR.7	18.1398	27.8047	23.9416		chrI:1394570-1402944	Y92H12BR.7	30.6396	29.0936	26.3668		chrI:1394570-1402944	Y92H12BR.7	30.1533	31.6498	29.5672		chrI:1394570-1402944	Y92H12BR.7	30.0645	31.6876	32.4448
chrI:13951737-13951864	Y71A12B.30	0	0	0		chrI:13951737-13951864	Y71A12B.30	0	0	0		chrI:13951737-13951864	Y71A12B.30	0	0	0		chrI:13951737-13951864	Y71A12B.30	0	0	0		chrI:13951737-13951864	Y71A12B.30	0	0	0
chrI:13951758-13952040	Y71A12B.31	0	0	0		chrI:13951758-13952040	Y71A12B.31	0	0	0		chrI:13951758-13952040	Y71A12B.31	0	0	0		chrI:13951758-13952040	Y71A12B.31	0	0	0		chrI:13951758-13952040	Y71A12B.31	0	0	0
chrI:13952165-13953133		1653.84	1607.37	1650.33		chrI:13952165-13953133		1655.67	1607.83	1634.42		chrI:13952165-13953133		1481.33	1515.74	1414.34		chrI:13952165-13953133		1480.58	1478.2	1457.69		chrI:13952165-13953133		1398.86	1526.17	1492.71
chrI:13952523-13953133	rps-6	944.506	1025.09	732.314		chrI:13952523-13953133	rps-6	1449.51	887.782	803.716		chrI:13952523-13953133	rps-6	716.853	869.793	913.23		chrI:13952523-13953133	rps-6	941.847	859.448	867.801		chrI:13952523-13953133	rps-6	856.128	775.11	873.421
chrI:13957186-13960428		0.311638	0.459723	0.509055		chrI:13957186-13960428		0.457702	0.288289	0.312776		chrI:13957186-13960428		0.182847	0.867207	0.555027		chrI:13957186-13960428		0.162428	0.156948	0		chrI:13957186-13960428		0.39139	0.15107	0.131231
chrI:13958044-13960428	Y71A12B.10	0.691853	0	0		chrI:13958044-13960428	Y71A12B.10	0.283307	0.0630706	0.820172		chrI:13958044-13960428	Y71A12B.10	0.812591	0	0		chrI:13958044-13960428	Y71A12B.10	0.359957	0.601313	0.397519		chrI:13958044-13960428	Y71A12B.10	0.242261	0.700282	0.502782
chrI:13978434-13980035	Y71A12B.11	45.1684	41.3236	35.9527		chrI:13978434-13980035	Y71A12B.11	48.4382	39.4938	39.8514		chrI:13978434-13980035	Y71A12B.11	37.9631	39.8752	41.4713		chrI:13978434-13980035	Y71A12B.11	46.2271	41.4002	44.4513		chrI:13978434-13980035	Y71A12B.11	41.5516	42.552	40.648
chrI:13984295-13989576	gadr-5	2.93234	4.37716	3.87749		chrI:13984295-13989576	gadr-5	3.637	4.11914	3.22439		chrI:13984295-13989576	gadr-5	3.85943	3.24754	3.81982		chrI:13984295-13989576	gadr-5	3.5557	4.44882	3.7155		chrI:13984295-13989576	gadr-5	3.85378	4.2029	3.53818
chrI:13992569-13996209	Y71A12B.15	0.2457	0.372502	0.360916		chrI:13992569-13996209	Y71A12B.15	0.338531	0.458098	0.542369		chrI:13992569-13996209	Y71A12B.15	0.993971	0.85132	0.590263		chrI:13992569-13996209	Y71A12B.15	0.383806	0.643192	0.388486		chrI:13992569-13996209	Y71A12B.15	0.578968	0.404658	0.413691
chrI:14004596-14008414	Y71A12B.12	14.2693	13.5815	12.2586		chrI:14004596-14008414	Y71A12B.12	13.3714	11.4241	13.4517		chrI:14004596-14008414	Y71A12B.12	13.6018	14.9432	15.4305		chrI:14004596-14008414	Y71A12B.12	14.6666	13.9592	14.9075		chrI:14004596-14008414	Y71A12B.12	13.944	14.0857	13.333
chrI:14009884-14011454	ZC334.7	0.478754	0.680466	0.502324		chrI:14009884-14011454	ZC334.7	0	0.892616	0.960746		chrI:14009884-14011454	ZC334.7	0	1.61274	0.479226		chrI:14009884-14011454	ZC334.7	0.249286	0	0.378488		chrI:14009884-14011454	ZC334.7	0.201453	0.927632	0.604567
chrI:14012450-14013280	ins-28	57.3249	36.2122	16.0392		chrI:14012450-14013280	ins-28	41.3722	7.12532	42.1805		chrI:14012450-14013280	ins-28	46.3811	36.7821	34.4289		chrI:14012450-14013280	ins-28	31.8388	34.6303	27.1916		chrI:14012450-14013280	ins-28	19.2972	25.9169	41.825
chrI:14015825-14016390	ZC334.13	5.32392	2.52235	0		chrI:14015825-14016390	ZC334.13	2.61978	0	0		chrI:14015825-14016390	ZC334.13	8.07664	0	0		chrI:14015825-14016390	ZC334.13	0	5.36035	0		chrI:14015825-14016390	ZC334.13	0	0	0
chrI:14018105-14018126	Y57A10B.9	0	0	0		chrI:14018105-14018126	Y57A10B.9	0	0	0		chrI:14018105-14018126	Y57A10B.9	0	0	0		chrI:14018105-14018126	Y57A10B.9	0	0	0		chrI:14018105-14018126	Y57A10B.9	0	0	0
chrI:14018795-14019654	ins-29	7.27625	6.89463	0		chrI:14018795-14019654	ins-29	9.54797	4.52209	4.86724		chrI:14018795-14019654	ins-29	2.45298	7.00313	7.28344		chrI:14018795-14019654	ins-29	7.57745	7.32604	11.5048		chrI:14018795-14019654	ins-29	10.2058	2.34974	12.2512
chrI:14020351-14021143	ins-25	0	0	0		chrI:14020351-14021143	ins-25	0	2.73538	2.94416		chrI:14020351-14021143	ins-25	0	0	2.93713		chrI:14020351-14021143	ins-25	0	0	2.31972		chrI:14020351-14021143	ins-25	2.46937	2.84268	0
chrI:14027242-14027537	ins-27	19.8638	17.1109	24.6311		chrI:14027242-14027537	ins-27	19.5491	11.7839	10.8714		chrI:14027242-14027537	ins-27	23.7422	17.3801	14.4606		chrI:14027242-14027537	ins-27	9.40273	10.9089	24.2693		chrI:14027242-14027537	ins-27	7.59854	8.74727	9.12139
chrI:14027767-14028114	linc-124	0	0	0.764206		chrI:14027767-14028114	linc-124	0	0	0		chrI:14027767-14028114	linc-124	0	0	0		chrI:14027767-14028114	linc-124	0	0.733331	0		chrI:14027767-14028114	linc-124	0	0.705622	0
chrI:14029088-14029200	ZC334.12	0	0	0		chrI:14029088-14029200	ZC334.12	0	0	0		chrI:14029088-14029200	ZC334.12	0	0	0		chrI:14029088-14029200	ZC334.12	0	0	0		chrI:14029088-14029200	ZC334.12	0	0	0
chrI:14029266-14029352	ZC334.17	0	0	0		chrI:14029266-14029352	ZC334.17	0	0	0		chrI:14029266-14029352	ZC334.17	0	0	0		chrI:14029266-14029352	ZC334.17	0	0	0		chrI:14029266-14029352	ZC334.17	0	0	0
chrI:14031287-14031642	ins-24	5.72802	5.4276	1.00167		chrI:14031287-14031642	ins-24	1.87909	2.66991	1.9158		chrI:14031287-14031642	ins-24	0.96552	0	3.82245		chrI:14031287-14031642	ins-24	2.98256	2.88361	3.01893		chrI:14031287-14031642	ins-24	7.23081	1.84977	2.4111
chrI:14035236-14036028	ins-30	2.62075	3.10412	1.37489		chrI:14035236-14036028	ins-30	3.86884	4.88628	4.60183		chrI:14035236-14036028	ins-30	3.97581	5.67535	4.59084		chrI:14035236-14036028	ins-30	2.04693	1.97901	4.14377		chrI:14035236-14036028	ins-30	3.30832	3.80847	3.30947
chrI:14037252-14037753	ins-26	3.22376	3.05468	8.4562		chrI:14037252-14037753	ins-26	3.96586	4.50793	4.04334		chrI:14037252-14037753	ins-26	6.52081	3.87845	3.22695		chrI:14037252-14037753	ins-26	3.35721	8.11456	3.82291		chrI:14037252-14037753	ins-26	5.42605	7.02715	1.35698
chrI:14041614-14043466	nhr-276	0	0	0		chrI:14041614-14043466	nhr-276	0	0	0		chrI:14041614-14043466	nhr-276	0	0	0		chrI:14041614-14043466	nhr-276	0	0	0		chrI:14041614-14043466	nhr-276	0	0	0.210096
chrI:14043057-14212330	Y92C3A.4	0	0	0		chrI:14043057-14212330	Y92C3A.4	0	0	0		chrI:14043057-14212330	Y92C3A.4	0	0	0		chrI:14043057-14212330	Y92C3A.4	0	0	0		chrI:14043057-14212330	Y92C3A.4	0	0	0
chrI:14046228-14048005	Y71A12C.2	3.85567	1.73974	2.697		chrI:14046228-14048005	Y71A12C.2	2.34903	2.73857	1.4738		chrI:14046228-14048005	Y71A12C.2	1.48552	3.0041	1.47028		chrI:14046228-14048005	Y71A12C.2	2.29444	4.25177	3.04818		chrI:14046228-14048005	Y71A12C.2	2.31773	1.06725	2.4731
chrI:14048525-14050271	smd-1	30.9941	31.1907	30.3837		chrI:14048525-14050271	smd-1	23.2669	26.8901	28.375		chrI:14048525-14050271	smd-1	12.2411	11.4315	11.5494		chrI:14048525-14050271	smd-1	28.8609	25.8533	23.1616		chrI:14048525-14050271	smd-1	21.9903	21.3696	22.855
chrI:14054580-14056882	clec-113	0.155753	0	0		chrI:14054580-14056882	clec-113	0	0	0		chrI:14054580-14056882	clec-113	0	0	0		chrI:14054580-14056882	clec-113	0	0	0		chrI:14054580-14056882	clec-113	0.131077	0	0.131123
chrI:14058826-14058898	F47G4.9	0	0	0		chrI:14058826-14058898	F47G4.9	0	0	0		chrI:14058826-14058898	F47G4.9	0	0	0		chrI:14058826-14058898	F47G4.9	0	0	0		chrI:14058826-14058898	F47G4.9	0	0	0
chrI:14059407-14060805	hmg-6	5.68457	3.23186	4.17511		chrI:14059407-14060805	hmg-6	6.71341	10.5986	5.13342		chrI:14059407-14060805	hmg-6	7.47393	10.9424	4.55215		chrI:14059407-14060805	hmg-6	5.32789	6.86816	5.84227		chrI:14059407-14060805	hmg-6	3.34878	5.50721	3.8285
chrI:1405945-1413034	set-29	24.9636	23.4613	24.3752		chrI:1405945-1413034	set-29	29.6823	26.4064	24.0257		chrI:1405945-1413034	set-29	20.9192	22.8498	22.8464		chrI:1405945-1413034	set-29	25.1481	23.0827	24.4076		chrI:1405945-1413034	set-29	23.4954	25.8629	25.4765
chrI:14060863-14062100	F47G4.5	0	0.75885	0.504169		chrI:14060863-14062100	F47G4.5	0.157633	0.298631	0		chrI:14060863-14062100	F47G4.5	0.323982	0.308317	0.320658		chrI:14060863-14062100	F47G4.5	0.166801	0.4838	0.253252		chrI:14060863-14062100	F47G4.5	0.53918	0	0.809049
chrI:14062876-14068753	F47G4.4	13.4802	11.5941	10.3903		chrI:14062876-14068753	F47G4.4	10.3071	11.6	12.4853		chrI:14062876-14068753	F47G4.4	7.18375	9.78054	11.0543		chrI:14062876-14068753	F47G4.4	10.4746	11.3278	10.0832		chrI:14062876-14068753	F47G4.4	11.3009	11.2513	10.912
chrI:14075864-14078056	gpdh-1	0.332688	0.21016	0.465423		chrI:14075864-14078056	gpdh-1	0.982252	1.13719	1.44653		chrI:14075864-14078056	gpdh-1	1.34588	1.17407	0.99905		chrI:14075864-14078056	gpdh-1	2.19424	2.90303	1.31507		chrI:14075864-14078056	gpdh-1	2.05319	2.6859	2.14726
chrI:14078266-14082335	gadr-6	14.3661	13.4625	12.5796		chrI:14078266-14082335	gadr-6	13.8266	13.1956	12.8249		chrI:14078266-14082335	gadr-6	12.6598	13.6235	13.2172		chrI:14078266-14082335	gadr-6	18.646	17.6551	16.034		chrI:14078266-14082335	gadr-6	14.9349	13.1504	13.9173
chrI:14083035-14084186	fbxb-93	4.71176	4.46464	3.9209		chrI:14083035-14084186	fbxb-93	4.63711	4.84683	6.68399		chrI:14083035-14084186	fbxb-93	4.92964	3.75302	4.55378		chrI:14083035-14084186	fbxb-93	6.26041	4.25325	6.42238		chrI:14083035-14084186	fbxb-93	7.11017	5.19437	5.19769
chrI:14084510-14087339	fbxb-56	1.20231	0.800557	0.579611		chrI:14084510-14087339	fbxb-56	1.82287	1.49949	1.3694		chrI:14084510-14087339	fbxb-56	1.05166	0.927831	0.390324		chrI:14084510-14087339	fbxb-56	0.710641	1.30869	0.744996		chrI:14084510-14087339	fbxb-56	1.2853	1.49535	0.984825
chrI:14088081-14089846	fbxb-101	6.54832	4.43205	6.73049		chrI:14088081-14089846	fbxb-101	7.2337	5.97995	6.30228		chrI:14088081-14089846	fbxb-101	8.51495	10.2898	11.5043		chrI:14088081-14089846	fbxb-101	6.81938	5.11303	5.5995		chrI:14088081-14089846	fbxb-101	7.19788	6.86188	7.08786
chrI:14088518-14212742	K08A2.15	0	0	0		chrI:14088518-14212742	K08A2.15	0	0	0		chrI:14088518-14212742	K08A2.15	0	0	0		chrI:14088518-14212742	K08A2.15	0	0	0		chrI:14088518-14212742	K08A2.15	0	0	0
chrI:14090733-14096329	fbxb-100	4.08982	5.68381	4.14814		chrI:14090733-14096329	fbxb-100	4.5617	5.33771	5.47154		chrI:14090733-14096329	fbxb-100	5.79083	6.4293	5.73141		chrI:14090733-14096329	fbxb-100	5.53685	6.17671	5.17326		chrI:14090733-14096329	fbxb-100	7.22795	7.52821	6.42706
chrI:14097690-14101071	Y63D3A.4	39.0151	37.9532	38.3926		chrI:14097690-14101071	Y63D3A.4	38.2834	35.4025	39.2629		chrI:14097690-14101071	Y63D3A.4	33.8549	35.3287	38.0137		chrI:14097690-14101071	Y63D3A.4	36.3026	35.9117	35.0419		chrI:14097690-14101071	Y63D3A.4	34.2911	36.344	34.0114
chrI:14102034-14104197	tfg-1	88.3729	84.8145	78.6747		chrI:14102034-14104197	tfg-1	73.9548	84.729	90.5446		chrI:14102034-14104197	tfg-1	85.1095	86.3054	94.39		chrI:14102034-14104197	tfg-1	80.7068	86.935	78.3976		chrI:14102034-14104197	tfg-1	86.7333	86.7163	81.7078
chrI:14104781-14113079		96.5155	93.5672	94.7657		chrI:14104781-14113079		87.7173	104.439	97.8865		chrI:14104781-14113079		96.6098	102.005	99.4888		chrI:14104781-14113079		100.201	94.5806	99.6592		chrI:14104781-14113079		93.3229	96.2415	96.3598
chrI:14107801-14113079	dnj-29	0	0	0		chrI:14107801-14113079	dnj-29	0	0	0		chrI:14107801-14113079	dnj-29	0	0	0		chrI:14107801-14113079	dnj-29	0	0	0		chrI:14107801-14113079	dnj-29	0	0	0
chrI:14113623-14113991	Y63D3A.7	173.181	166.584	100.489		chrI:14113623-14113991	Y63D3A.7	175.602	149.213	169.817		chrI:14113623-14113991	Y63D3A.7	185.764	121.222	149.713		chrI:14113623-14113991	Y63D3A.7	165.32	124.169	144.172		chrI:14113623-14113991	Y63D3A.7	133.599	127.104	120.391
chrI:14114194-14118180	Y63D3A.8	73.1722	65.7993	67.1778		chrI:14114194-14118180	Y63D3A.8	66.683	73.0375	77.1631		chrI:14114194-14118180	Y63D3A.8	77.0467	78.7654	79.8702		chrI:14114194-14118180	Y63D3A.8	72.3158	72.34	72.7853		chrI:14114194-14118180	Y63D3A.8	72.4168	70.7725	69.0983
chrI:14118745-14126837	mys-2	36.8715	39.6049	33.814		chrI:14118745-14126837	mys-2	33.0094	39.5548	37.561		chrI:14118745-14126837	mys-2	36.7924	40.6345	37.1192		chrI:14118745-14126837	mys-2	35.3933	38.6115	33.8223		chrI:14118745-14126837	mys-2	38.4914	37.2889	40.7557
chrI:14128788-14142192	kal-1	15.8813	14.1332	14.7491		chrI:14128788-14142192	kal-1	14.204	12.5042	13.0818		chrI:14128788-14142192	kal-1	13.0231	15.3884	15.6821		chrI:14128788-14142192	kal-1	16.6504	16.7462	15.991		chrI:14128788-14142192	kal-1	14.9004	15.8016	16.2606
chrI:1414069-1415795	Y92H12BR.2	122.986	122.155	103.495		chrI:1414069-1415795	Y92H12BR.2	113.05	111.159	123.715		chrI:1414069-1415795	Y92H12BR.2	103.863	109.356	126.232		chrI:1414069-1415795	Y92H12BR.2	103.371	107.799	115.243		chrI:1414069-1415795	Y92H12BR.2	109.806	111.286	109.581
chrI:14150718-14151029	C37A5.6	0.51834	0.982309	0.54386		chrI:14150718-14151029	C37A5.6	2.55064	0.483212	2.60047		chrI:14150718-14151029	C37A5.6	4.71808	2.9933	6.74508		chrI:14150718-14151029	C37A5.6	2.15919	2.60944	1.22935		chrI:14150718-14151029	C37A5.6	0.872441	1.00434	1.30911
chrI:14151855-14152170	C37A5.5	0.483237	0.915784	0.507028		chrI:14151855-14152170	C37A5.5	3.80465	0.450487	3.87897		chrI:14151855-14152170	C37A5.5	4.39856	8.37176	4.83714		chrI:14151855-14152170	C37A5.5	2.01296	2.43272	1.1461		chrI:14151855-14152170	C37A5.5	0.813357	0.936319	1.22046
chrI:14153290-14154058	fipr-23	8.1564	6.28769	6.81736		chrI:14153290-14154058	fipr-23	23.9455	20.4912	17.7551		chrI:14153290-14154058	fipr-23	59.7012	59.8747	49.4711		chrI:14153290-14154058	fipr-23	34.8399	33.8232	36.5034		chrI:14153290-14154058	fipr-23	13.3794	12.8574	14.4314
chrI:14154949-14155237	C37A5.3	8.50191	20.14	20.0711		chrI:14154949-14155237	C37A5.3	48.1114	43.5915	51.184		chrI:14154949-14155237	C37A5.3	225.712	155.473	165.951		chrI:14154949-14155237	C37A5.3	92.9653	89.8808	104.181		chrI:14154949-14155237	C37A5.3	59.0284	59.7156	46.5233
chrI:14155484-14156248	fipr-22	11.4743	11.5274	10.8788		chrI:14155484-14156248	fipr-22	41.6325	35.4407	31.3489		chrI:14155484-14156248	fipr-22	103.044	101.654	96.7973		chrI:14155484-14156248	fipr-22	64.785	62.4963	62.7334		chrI:14155484-14156248	fipr-22	27.1078	25.9826	30.4922
chrI:14157642-14157957	fipr-24	6.28208	5.03681	6.59136		chrI:14157642-14157957	fipr-24	5.23139	9.91072	21.3343		chrI:14157642-14157957	fipr-24	32.2561	36.2776	29.5066		chrI:14157642-14157957	fipr-24	18.6199	18.4886	32.0907		chrI:14157642-14157957	fipr-24	6.91353	9.36319	6.10228
chrI:14158502-14161648	best-8	1.2223	1.37535	0.961857		chrI:14158502-14161648	best-8	1.65403	1.78041	0.843173		chrI:14158502-14161648	best-8	1.69976	2.13226	1.68232		chrI:14158502-14161648	best-8	1.2729	0.846081	1.32868		chrI:14158502-14161648	best-8	1.35011	1.4802	1.73645
chrI:14162833-14162927	C37A5.12	0	0	0		chrI:14162833-14162927	C37A5.12	0	0	0		chrI:14162833-14162927	C37A5.12	0	0	0		chrI:14162833-14162927	C37A5.12	0	0	0		chrI:14162833-14162927	C37A5.12	0	0	0
chrI:14163545-14168047	C37A5.7	13.8857	13.9489	12.7071		chrI:14163545-14168047	C37A5.7	13.8712	11.9714	12.6756		chrI:14163545-14168047	C37A5.7	13.0932	12.0582	11.9138		chrI:14163545-14168047	C37A5.7	11.5249	12.7193	13.0411		chrI:14163545-14168047	C37A5.7	13.8824	13.8571	15.2056
chrI:1416592-1424610	Y92H12BR.3	179.019	178.446	192.828		chrI:1416592-1424610	Y92H12BR.3	169.196	179.149	187.845		chrI:1416592-1424610	Y92H12BR.3	181.267	184.163	174.302		chrI:1416592-1424610	Y92H12BR.3	179.8	180.543	187.414		chrI:1416592-1424610	Y92H12BR.3	180.077	186.639	172.519
chrI:14170371-14172368	F54A3.9	0	0	0		chrI:14170371-14172368	F54A3.9	0	0	0		chrI:14170371-14172368	F54A3.9	0	0	0		chrI:14170371-14172368	F54A3.9	0	0	0		chrI:14170371-14172368	F54A3.9	0	0	0
chrI:14171851-14172774	C37A5.11	9.74779	21.5519	6.81847		chrI:14171851-14172774	C37A5.11	0	6.05811	13.041		chrI:14171851-14172774	C37A5.11	6.57238	3.1273	3.25247		chrI:14171851-14172774	C37A5.11	3.38376	3.2715	10.2751		chrI:14171851-14172774	C37A5.11	13.6724	3.14788	5.47086
chrI:14173023-14179344	pry-1	13.9453	11.7871	12.4337		chrI:14173023-14179344	pry-1	11.147	12.0237	11.956		chrI:14173023-14179344	pry-1	8.40931	12.0986	12.0585		chrI:14173023-14179344	pry-1	11.659	11.7995	11.387		chrI:14173023-14179344	pry-1	11.4054	13.6371	11.4093
chrI:14182774-14185583	ZK849.1	0.387174	0.244579	0.135412		chrI:14182774-14185583	ZK849.1	0.38104	0.360935	0.258989		chrI:14182774-14185583	ZK849.1	0	0.124214	0.129186		chrI:14182774-14185583	ZK849.1	0.403201	0.259882	0.306088		chrI:14182774-14185583	ZK849.1	0.65167	0.375094	0.217298
chrI:14185848-14188883	gopc-1	0	0.467285	0		chrI:14185848-14188883	gopc-1	1.06774	0	0.885518		chrI:14185848-14188883	gopc-1	0	0	0		chrI:14185848-14188883	gopc-1	0.714828	0	0		chrI:14185848-14188883	gopc-1	0	0	0
chrI:14185848-14196276		0.948402	0	0.773963		chrI:14185848-14196276		0	0.785892	0		chrI:14185848-14196276		0.959181	1.01423	0.316446		chrI:14185848-14196276		0	0.954892	0.999704		chrI:14185848-14196276		1.0642	0.408361	0.532283
chrI:14198621-14198995	ZK849.6	25.7211	8.12402	4.4979		chrI:14198621-14198995	ZK849.6	21.0946	11.989	21.5067		chrI:14198621-14198995	ZK849.6	8.67114	4.12594	30.0376		chrI:14198621-14198995	ZK849.6	8.9286	21.5809	10.1672		chrI:14198621-14198995	ZK849.6	21.6461	8.30619	10.8268
chrI:14200208-14204631	best-26	0.197836	0.562379	0.51894		chrI:14200208-14204631	best-26	0.292052	0.0922141	0.297758		chrI:14200208-14204631	best-26	0.100042	0	0.0990156		chrI:14200208-14204631	best-26	0.206025	0.298784	0.0782015		chrI:14200208-14204631	best-26	0.24974	0.383326	0.416376
chrI:14203267-14566044	C02E7.17	0	0	0		chrI:14203267-14566044	C02E7.17	0	0	0		chrI:14203267-14566044	C02E7.17	0	0	0		chrI:14203267-14566044	C02E7.17	0	0	0		chrI:14203267-14566044	C02E7.17	0	0	0
chrI:14205704-14208569	best-25	0.25403	0.0601768	0.0666342		chrI:14205704-14208569	best-25	0.125003	0.177611	0.318612		chrI:14205704-14208569	best-25	0.128459	0.122248	0.254281		chrI:14205704-14208569	best-25	0.264546	0.191826	0		chrI:14205704-14208569	best-25	0.320677	0	0.160394
chrI:14209202-14212238	best-10	0.204399	0.387358	0.107231		chrI:14209202-14212238	best-10	0	0.0952735	0.102545		chrI:14209202-14212238	best-10	0	0.0983636	0.306902		chrI:14209202-14212238	best-10	0.425721	0.205798	0.161592		chrI:14209202-14212238	best-10	0.172017	0.198022	0
chrI:14213730-14215778	C49A1.1	0.155753	0.147584	0		chrI:14213730-14215778	C49A1.1	0	0	0.15628		chrI:14213730-14215778	C49A1.1	0	0	0		chrI:14213730-14215778	C49A1.1	0	0	0		chrI:14213730-14215778	C49A1.1	0.262155	0	0
chrI:14216743-14220166	best-11	0.180452	0.256482	0.0946681		chrI:14216743-14220166	best-11	0	0.0841113	0.0905312		chrI:14216743-14220166	best-11	0.365006	0.173679	0.18063		chrI:14216743-14220166	best-11	0.281882	0.181687	0.35665		chrI:14216743-14220166	best-11	0.151863	0.349643	0
chrI:14220860-14231230	eya-1	21.6562	19.4784	16.5519		chrI:14220860-14231230	eya-1	16.9006	17.8227	16.1274		chrI:14220860-14231230	eya-1	11.0367	11.3987	12.7864		chrI:14220860-14231230	eya-1	17.4431	19.4196	19.9296		chrI:14220860-14231230	eya-1	19.3643	18.6038	18.7301
chrI:14233022-14235936	clec-114	0	0	0		chrI:14233022-14235936	clec-114	0	0	0		chrI:14233022-14235936	clec-114	0	0	0		chrI:14233022-14235936	clec-114	0	0	0		chrI:14233022-14235936	clec-114	0	0	0
chrI:14237386-14241163	C49A1.5	0	0.0747463	0		chrI:14237386-14241163	C49A1.5	0	0.0735375	0		chrI:14237386-14241163	C49A1.5	0	0	0		chrI:14237386-14241163	C49A1.5	0	0	0		chrI:14237386-14241163	C49A1.5	0	0	0.066409
chrI:14242036-14244420	C49A1.10	29.204	30.8478	32.1487		chrI:14242036-14244420	C49A1.10	32.0395	31.4647	29.7831		chrI:14242036-14244420	C49A1.10	24.936	25.5735	24.4405		chrI:14242036-14244420	C49A1.10	34.1521	30.8499	28.3866		chrI:14242036-14244420	C49A1.10	33.0382	32.2352	29.2207
chrI:14246215-14247302	clec-115	0	0	0		chrI:14246215-14247302	clec-115	0	0	0		chrI:14246215-14247302	clec-115	0	0	0		chrI:14246215-14247302	clec-115	0	0	0		chrI:14246215-14247302	clec-115	0	0	0
chrI:14251048-14252350	clec-116	0	0	0		chrI:14251048-14252350	clec-116	0	0	0		chrI:14251048-14252350	clec-116	0	0	0		chrI:14251048-14252350	clec-116	0	0	0		chrI:14251048-14252350	clec-116	0	0	0
chrI:14252944-14255498	K04H8.2	0	0	0		chrI:14252944-14255498	K04H8.2	0	0	0		chrI:14252944-14255498	K04H8.2	0	0	0		chrI:14252944-14255498	K04H8.2	0	0	0		chrI:14252944-14255498	K04H8.2	0	0	0
chrI:14255671-14256958	K04H8.3	0.882679	0.836385	0.694602		chrI:14255671-14256958	K04H8.3	0.217174	0.617144	0.221416		chrI:14255671-14256958	K04H8.3	0.892711	0.212387	0		chrI:14255671-14256958	K04H8.3	0.229804	0	0.523365		chrI:14255671-14256958	K04H8.3	1.11426	0.42757	0
chrI:14263301-14271221	pes-7	7.73744	7.33163	7.25815		chrI:14263301-14271221	pes-7	6.22804	8.02513	7.84074		chrI:14263301-14271221	pes-7	7.69582	8.16212	7.38604		chrI:14263301-14271221	pes-7	7.8176	8.25471	7.8184		chrI:14263301-14271221	pes-7	7.33095	8.96048	7.65702
chrI:14272120-14274193	F09C3.2	9.70514	10.7878	5.87478		chrI:14272120-14274193	F09C3.2	8.81665	9.91735	8.42709		chrI:14272120-14274193	F09C3.2	10.5705	6.10747	7.65968		chrI:14272120-14274193	F09C3.2	7.96888	8.08032	10.3285		chrI:14272120-14274193	F09C3.2	7.22515	10.3064	7.22765
chrI:14283493-14285307	fbxb-69	2.43431	1.79405	1.27708		chrI:14283493-14285307	fbxb-69	2.12955	1.63896	1.62836		chrI:14283493-14285307	fbxb-69	2.3252	1.56195	1.08298		chrI:14283493-14285307	fbxb-69	1.97172	2.04247	2.13832		chrI:14283493-14285307	fbxb-69	3.52822	1.83428	2.39091
chrI:14285988-14287065	fbxb-68	3.14531	2.73199	2.33762		chrI:14285988-14287065	fbxb-68	3.22446	1.71042	1.97247		chrI:14285988-14287065	fbxb-68	1.98816	1.26135	2.4925		chrI:14285988-14287065	fbxb-68	2.0472	2.11122	2.69381		chrI:14285988-14287065	fbxb-68	2.53671	2.03145	2.2066
chrI:14287859-14295854	fbxa-103	1.37165	2.51278	2.1108		chrI:14287859-14295854	fbxa-103	1.6199	1.79017	1.65155		chrI:14287859-14295854	fbxa-103	1.10979	0.968121	1.73914		chrI:14287859-14295854	fbxa-103	1.42843	2.3938	1.51814		chrI:14287859-14295854	fbxa-103	2.30869	2.30335	1.69362
chrI:14297276-14298253	fbxb-67	4.78928	4.80504	4.72948		chrI:14297276-14298253	fbxb-67	6.65422	5.2526	6.21886		chrI:14297276-14298253	fbxb-67	5.2711	3.52492	4.79401		chrI:14297276-14298253	fbxb-67	4.25407	3.68745	6.23619		chrI:14297276-14298253	fbxb-67	6.04578	2.59286	4.50626
chrI:14298742-14299751	fbxb-8	5.49548	4.67994	3.72238		chrI:14298742-14299751	fbxb-8	5.75072	4.21517	4.3973		chrI:14298742-14299751	fbxb-8	4.08051	4.68664	2.78527		chrI:14298742-14299751	fbxb-8	4.56388	2.94164	3.79462		chrI:14298742-14299751	fbxb-8	3.16128	4.11095	3.98225
chrI:14305057-14307122	F49B2.7	1.5675	1.23774	1.73604		chrI:14305057-14307122	F49B2.7	2.31399	0.811814	2.3592		chrI:14305057-14307122	F49B2.7	1.40917	1.59247	1.22037		chrI:14305057-14307122	F49B2.7	2.17651	1.84126	1.65229		chrI:14305057-14307122	F49B2.7	1.53902	1.60295	1.61286
chrI:14310996-14312859	F49B2.3	1.60367	1.51956	1.12175		chrI:14310996-14312859	F49B2.3	1.64402	1.61957	0.268182		chrI:14310996-14312859	F49B2.3	1.55432	2.37952	1.8728		chrI:14310996-14312859	F49B2.3	1.67005	1.81647	1.16216		chrI:14310996-14312859	F49B2.3	1.91194	0.388408	1.18131
chrI:14320329-14320580	F49B2.8	0	0	0		chrI:14320329-14320580	F49B2.8	0	0	0		chrI:14320329-14320580	F49B2.8	0	0	0		chrI:14320329-14320580	F49B2.8	0	0	0		chrI:14320329-14320580	F49B2.8	0	0	1.5402
chrI:14322274-14328823	src-2	5.17673	4.53916	4.37771		chrI:14322274-14328823	src-2	4.25827	5.18604	3.79877		chrI:14322274-14328823	src-2	1.79728	1.0411	2.01087		chrI:14322274-14328823	src-2	3.21852	3.88967	4.09257		chrI:14322274-14328823	src-2	3.77138	4.04211	3.70763
chrI:1433016-1433697	Y92H12BR.4	0	20.8141	23.0477		chrI:1433016-1433697	Y92H12BR.4	5.40455	20.4775	16.5304		chrI:1433016-1433697	Y92H12BR.4	5.55397	31.7125	5.49698		chrI:1433016-1433697	Y92H12BR.4	11.4377	16.5874	8.68291		chrI:1433016-1433697	Y92H12BR.4	13.8646	21.2809	41.6082
chrI:14331072-14339704	F49B2.6	1.03638	0.823633	1.01725		chrI:14331072-14339704	F49B2.6	0.987058	1.24664	1.10697		chrI:14331072-14339704	F49B2.6	0.811477	0.933124	0.736221		chrI:14331072-14339704	F49B2.6	0.905202	1.04347	0.89862		chrI:14331072-14339704	F49B2.6	1.23794	0.744935	1.12579
chrI:14341599-14343793		4.79779	6.79658	5.369		chrI:14341599-14343793		3.46979	3.27174	3.03953		chrI:14341599-14343793		5.96811	5.67954	5.28624		chrI:14341599-14343793		4.67044	2.05486	2.54754		chrI:14341599-14343793		3.75408	5.71693	3.36833
chrI:14341909-14343793	Y105E8A.1	4.08975	2.83411	2.97556		chrI:14341909-14343793	Y105E8A.1	1.08226	5.03353	5.43633		chrI:14341909-14343793	Y105E8A.1	0	0	2.4682		chrI:14341909-14343793	Y105E8A.1	0	3.94586	4.35992		chrI:14341909-14343793	Y105E8A.1	3.63364	0	3.61144
chrI:14347724-14358295	Y105E8A.2	45.0292	46.4525	48.9987		chrI:14347724-14358295	Y105E8A.2	51.249	47.2585	48.4608		chrI:14347724-14358295	Y105E8A.2	45.6144	50.6786	47.8362		chrI:14347724-14358295	Y105E8A.2	48.0276	48.4085	48.8046		chrI:14347724-14358295	Y105E8A.2	47.858	49.5346	50.2591
chrI:14356924-14357460	W07G1.13	0	0	0		chrI:14356924-14357460	W07G1.13	0	0	0		chrI:14356924-14357460	W07G1.13	0	0	0		chrI:14356924-14357460	W07G1.13	0	0	0		chrI:14356924-14357460	W07G1.13	0	0	0
chrI:14358648-14367392	Y105E8A.3	61.6128	53.9743	53.6269		chrI:14358648-14367392	Y105E8A.3	46.4618	56.1318	53.7423		chrI:14358648-14367392	Y105E8A.3	58.2162	56.9897	56.968		chrI:14358648-14367392	Y105E8A.3	54.3721	56.5459	54.2443		chrI:14358648-14367392	Y105E8A.3	53.1563	56.4443	55.406
chrI:1436293-1441216	mrpl-15	69.082	70.4941	68.4563		chrI:1436293-1441216	mrpl-15	78.3019	67.978	68.5752		chrI:1436293-1441216	mrpl-15	63.8956	64.2158	62.3534		chrI:1436293-1441216	mrpl-15	73.6326	67.474	68.6178		chrI:1436293-1441216	mrpl-15	68.3239	65.6396	66.3592
chrI:14367605-14369760	ech-7	52.574	55.6371	41.1348		chrI:14367605-14369760	ech-7	50.6742	43.6214	43.1441		chrI:14367605-14369760	ech-7	61.0285	70.0757	68.1786		chrI:14367605-14369760	ech-7	48.5414	52.7518	48.7049		chrI:14367605-14369760	ech-7	46.2213	50.7586	45.1726
chrI:14371309-14376005	bbs-1	0.867891	0.253038	0.560381		chrI:14371309-14376005	bbs-1	0.722734	0.746836	0.535893		chrI:14371309-14376005	bbs-1	0.270078	0.25702	0.267307		chrI:14371309-14376005	bbs-1	0.556195	0.604959	0.211116		chrI:14371309-14376005	bbs-1	0.730392	1.03485	0.730644
chrI:14371625-14371772	Y105E8A.47	0	0	0		chrI:14371625-14371772	Y105E8A.47	0	0	0		chrI:14371625-14371772	Y105E8A.47	0	0	0		chrI:14371625-14371772	Y105E8A.47	0	0	0		chrI:14371625-14371772	Y105E8A.47	0	0	0
chrI:14376081-14376102	21ur-15055	0	0	0		chrI:14376081-14376102	21ur-15055	0	0	0		chrI:14376081-14376102	21ur-15055	0	0	0		chrI:14376081-14376102	21ur-15055	0	0	0		chrI:14376081-14376102	21ur-15055	0	0	0
chrI:14378373-14379413	Y105E8A.32	0	0	0		chrI:14378373-14379413	Y105E8A.32	0	0	0		chrI:14378373-14379413	Y105E8A.32	0	0	0.655835		chrI:14378373-14379413	Y105E8A.32	0	0	0.517972		chrI:14378373-14379413	Y105E8A.32	0	0	0.551578
chrI:14381442-14384725	unc-95	15.2843	13.2283	14.7741		chrI:14381442-14384725	unc-95	10.3045	12.79	11.3511		chrI:14381442-14384725	unc-95	9.25048	10.4248	10.6012		chrI:14381442-14384725	unc-95	10.7784	9.6938	10.0853		chrI:14381442-14384725	unc-95	10.8372	13.0585	11.7528
chrI:14390370-14400154	lev-10	7.32267	7.28363	6.40973		chrI:14390370-14400154	lev-10	4.73808	6.45195	6.55409		chrI:14390370-14400154	lev-10	4.41899	4.45651	3.80317		chrI:14390370-14400154	lev-10	4.60062	5.05097	4.02997		chrI:14390370-14400154	lev-10	5.48199	6.913	6.50078
chrI:14391994-14393574	eat-18	0	0	0		chrI:14391994-14393574	eat-18	0	0	0		chrI:14391994-14393574	eat-18	0	0	0		chrI:14391994-14393574	eat-18	0	0	0		chrI:14391994-14393574	eat-18	0	0	0
chrI:14400880-14405637	Y105E8A.8	36.5957	37.2074	36.0618		chrI:14400880-14405637	Y105E8A.8	36.2787	37.3528	32.9671		chrI:14400880-14405637	Y105E8A.8	31.6084	36.7646	36.2753		chrI:14400880-14405637	Y105E8A.8	40.985	37.115	37.5193		chrI:14400880-14405637	Y105E8A.8	34.8443	33.6423	34.7064
chrI:14406030-14417407	apg-1	53.4632	48.084	47.8213		chrI:14406030-14417407	apg-1	43.2768	55.8623	51.6324		chrI:14406030-14417407	apg-1	55.8732	55.7016	53.1593		chrI:14406030-14417407	apg-1	55.5835	56.0719	53.7488		chrI:14406030-14417407	apg-1	52.6045	55.5071	54.798
chrI:14418184-14431671		21.7692	25.5181	22.5963		chrI:14418184-14431671		10.8107	23.0641	28.0085		chrI:14418184-14431671		18.7695	29.6883	35.0016		chrI:14418184-14431671		29.6255	31.6304	26.8024		chrI:14418184-14431671		20.4937	39.7371	28.8386
chrI:14422403-14431671	hpo-13	18.6926	8.73509	12.3289		chrI:14422403-14431671	hpo-13	23.8832	12.6851	9.37525		chrI:14422403-14431671	hpo-13	17.9969	7.11838	0		chrI:14422403-14431671	hpo-13	8.36485	10.5658	10.1678		chrI:14422403-14431671	hpo-13	16.437	0	9.34757
chrI:1442526-1443944	F37F2.2	91.2129	79.4448	72.5027		chrI:1442526-1443944	F37F2.2	87.0475	84.6018	74.8812		chrI:1442526-1443944	F37F2.2	69.886	74.0443	77.4692		chrI:1442526-1443944	F37F2.2	66.6839	76.067	69.1966		chrI:1442526-1443944	F37F2.2	81.4144	80.7799	79.5034
chrI:14432780-14433658	Y105E8A.11	119.526	109.901	98.4705		chrI:14432780-14433658	Y105E8A.11	136.802	103.997	116.377		chrI:14432780-14433658	Y105E8A.11	119.989	99.7008	97.4877		chrI:14432780-14433658	Y105E8A.11	105.111	106.081	97.2933		chrI:14432780-14433658	Y105E8A.11	116.237	102.93	105.842
chrI:14437028-14451800	catp-1	5.89129	4.78919	5.33689		chrI:14437028-14451800	catp-1	6.0831	8.79326	9.1414		chrI:14437028-14451800	catp-1	9.80018	10.2868	8.82955		chrI:14437028-14451800	catp-1	10.6946	11.4418	11.0965		chrI:14437028-14451800	catp-1	9.40113	9.38771	8.59132
chrI:14441546-14444263	Y105E8A.27	2.12273	2.01139	1.85603		chrI:14441546-14444263	Y105E8A.27	1.915	2.30868	3.19486		chrI:14441546-14444263	Y105E8A.27	1.07343	2.55381	1.94775		chrI:14441546-14444263	Y105E8A.27	2.39481	3.38398	1.11878		chrI:14441546-14444263	Y105E8A.27	1.19095	1.371	1.4892
chrI:1444508-1444643	F37F2.4	0	0	0		chrI:1444508-1444643	F37F2.4	0	0	23.3362		chrI:1444508-1444643	F37F2.4	0	22.3846	0		chrI:1444508-1444643	F37F2.4	0	0	0		chrI:1444508-1444643	F37F2.4	0	0	0
chrI:14461212-14462021	Y105E8A.13	1.47088	0	1.87534		chrI:14461212-14462021	Y105E8A.13	3.65488	0	2.33359		chrI:14461212-14462021	Y105E8A.13	0	0.734624	0		chrI:14461212-14462021	Y105E8A.13	0	1.22243	0		chrI:14461212-14462021	Y105E8A.13	0	1.42458	0
chrI:14461212-14465127		0.659156	1.73974	0.357634		chrI:14461212-14465127		2.05822	2.22508	0.664745		chrI:14461212-14465127		2.22828	1.27772	1.10271		chrI:14461212-14465127		1.14722	1.698	1.45151		chrI:14461212-14465127		1.69967	1.52814	2.00939
chrI:14465982-14466075	Y105E8A.50	1116.85	793.707	0		chrI:14465982-14466075	Y105E8A.50	1373.95	1041.16	0		chrI:14465982-14466075	Y105E8A.50	564.773	268.733	558.978		chrI:14465982-14466075	Y105E8A.50	0	843.371	0		chrI:14465982-14466075	Y105E8A.50	704.934	270.501	235.059
chrI:14466229-14468194	Y105E8A.14	103.035	111.46	102.394		chrI:14466229-14468194	Y105E8A.14	106.762	107.83	116.498		chrI:14466229-14468194	Y105E8A.14	115.442	115.94	116.001		chrI:14466229-14468194	Y105E8A.14	116.601	119.092	115.382		chrI:14466229-14468194	Y105E8A.14	105.227	111.849	112.415
chrI:1446667-1465216	spe-15	4.59432	4.57661	4.1098		chrI:1446667-1465216	spe-15	4.20271	4.85951	5.23042		chrI:1446667-1465216	spe-15	3.66362	3.45813	4.3925		chrI:1446667-1465216	spe-15	3.61905	5.07054	4.40047		chrI:1446667-1465216	spe-15	5.22962	5.364	4.61159
chrI:14468466-14468928	rps-20	5714.24	5778.05	5234.12		chrI:14468466-14468928	rps-20	6545.76	5124.22	5160.07		chrI:14468466-14468928	rps-20	4846.25	4993	5214.34		chrI:14468466-14468928	rps-20	5251.1	5304.73	5269.59		chrI:14468466-14468928	rps-20	4723.64	4555.67	4693.87
chrI:14469493-14476473	ekl-4	76.6374	74.8556	64.8047		chrI:14469493-14476473	ekl-4	69.8855	75.7762	73.6975		chrI:14469493-14476473	ekl-4	75.2172	65.0638	74.7876		chrI:14469493-14476473	ekl-4	72.9991	72.8845	73.6286		chrI:14469493-14476473	ekl-4	70.0734	75.4679	71.6307
chrI:1446968-1446992	W04A4.7	0	0	0		chrI:1446968-1446992	W04A4.7	0	0	0		chrI:1446968-1446992	W04A4.7	0	0	0		chrI:1446968-1446992	W04A4.7	0	0	0		chrI:1446968-1446992	W04A4.7	0	0	0
chrI:1447136-1447236	F47G6.6	0	0	0		chrI:1447136-1447236	F47G6.6	0	0	0		chrI:1447136-1447236	F47G6.6	0	0	0		chrI:1447136-1447236	F47G6.6	0	0	0		chrI:1447136-1447236	F47G6.6	0	0	0
chrI:14476906-14486738	Y105E8A.19	64.1346	59.7883	60.1658		chrI:14476906-14486738	Y105E8A.19	58.6793	63.4614	63.7793		chrI:14476906-14486738	Y105E8A.19	58.676	57.1862	59.3195		chrI:14476906-14486738	Y105E8A.19	64.4137	63.3728	61.4828		chrI:14476906-14486738	Y105E8A.19	58.2498	63.2386	59.1866
chrI:14486936-14494897	Y105E8A.20	16.0567	0	7.74785		chrI:14486936-14494897	Y105E8A.20	17.2724	11.865	10.276		chrI:14486936-14494897	Y105E8A.20	12.8662	14.8783	17.4231		chrI:14486936-14494897	Y105E8A.20	0	5.54949	9.83168		chrI:14486936-14494897	Y105E8A.20	10.2167	5.44524	9.64967
chrI:14486936-14496490		27.6733	33.76	31.1736		chrI:14486936-14496490		22.9246	27.5427	27.9857		chrI:14486936-14496490		25.5221	21.8351	24.7641		chrI:14486936-14496490		36.5613	32.3596	29.6437		chrI:14486936-14496490		26.2322	31.9955	28.3547
chrI:14496896-14498279	Y105E8A.28	2.95468	2.59974	2.65727		chrI:14496896-14498279	Y105E8A.28	3.9464	2.36095	1.48234		chrI:14496896-14498279	Y105E8A.28	2.34792	2.2344	1.69006		chrI:14496896-14498279	Y105E8A.28	3.07699	1.91244	3.17013		chrI:14496896-14498279	Y105E8A.28	1.95374	3.27142	2.30976
chrI:14499808-14500905	Y105E8A.21	41.3795	25.403	0		chrI:14499808-14500905	Y105E8A.21	52.4444	25.2654	27.9764		chrI:14499808-14500905	Y105E8A.21	30.9057	0	30.8346		chrI:14499808-14500905	Y105E8A.21	0	23.687	0		chrI:14499808-14500905	Y105E8A.21	0	0	34.6073
chrI:14499808-14510527		32.8419	33.7271	38.2823		chrI:14499808-14510527		33.9358	35.7278	35.262		chrI:14499808-14510527		34.8988	39.4871	34.9312		chrI:14499808-14510527		40.1162	34.1746	41.1315		chrI:14499808-14510527		38.942	43.8431	34.9695
chrI:14512650-14518703	exc-4	68.9	66.7356	74.1376		chrI:14512650-14518703	exc-4	54.1113	75.4941	66.1406		chrI:14512650-14518703	exc-4	70.1471	72.717	66.6717		chrI:14512650-14518703	exc-4	71.5928	70.6034	75.5692		chrI:14512650-14518703	exc-4	76.4543	76.3072	77.0601
chrI:14529519-14546622		11.4786	12.5781	9.92492		chrI:14529519-14546622		7.82373	11.8922	12.3989		chrI:14529519-14546622		15.5531	13.7042	15.0022		chrI:14529519-14546622		16.3774	11.3312	12.7807		chrI:14529519-14546622		13.0348	16.7614	16.1013
chrI:14530920-14530968	Y105E8A.40	0	0	0		chrI:14530920-14530968	Y105E8A.40	0	0	0		chrI:14530920-14530968	Y105E8A.40	0	0	0		chrI:14530920-14530968	Y105E8A.40	0	0	0		chrI:14530920-14530968	Y105E8A.40	0	0	0
chrI:145330-145627	F53G12.11	0	0	0		chrI:145330-145627	F53G12.11	0	0	1.09727		chrI:145330-145627	F53G12.11	0	1.05252	1.09465		chrI:145330-145627	F53G12.11	0	0	0.864543		chrI:145330-145627	F53G12.11	0.920317	1.05945	0
chrI:14534575-14534670	Y105E8A.38	0	0	0		chrI:14534575-14534670	Y105E8A.38	0	0	0		chrI:14534575-14534670	Y105E8A.38	0	0	0		chrI:14534575-14534670	Y105E8A.38	0	0	0		chrI:14534575-14534670	Y105E8A.38	0	0	0
chrI:14537045-14546622	zoo-1	2.5516	0	4.19521		chrI:14537045-14546622	zoo-1	4.50291	3.64409	3.8503		chrI:14537045-14546622	zoo-1	0	3.44458	0		chrI:14537045-14546622	zoo-1	0	3.28761	1.79436		chrI:14537045-14546622	zoo-1	4.20665	0	0
chrI:14552175-14565832	Y105E8A.23	22.1768	24.9463	26.5595		chrI:14552175-14565832	Y105E8A.23	25.6917	25.5765	24.4134		chrI:14552175-14565832	Y105E8A.23	23.294	23.6008	24.1015		chrI:14552175-14565832	Y105E8A.23	26.79	25.2632	25.9228		chrI:14552175-14565832	Y105E8A.23	26.8219	24.9225	25.1242
chrI:14566294-14566771	Y105E8A.36	132.052	121.899	115.924		chrI:14566294-14566771	Y105E8A.36	130.705	109.346	113.516		chrI:14566294-14566771	Y105E8A.36	106.766	111.436	115.896		chrI:14566294-14566771	Y105E8A.36	119.393	126.479	122.045		chrI:14566294-14566771	Y105E8A.36	121.958	127.199	128.371
chrI:14567355-14580849		28.2074	30.4162	35.5024		chrI:14567355-14580849		20.8166	36.3717	35.4447		chrI:14567355-14580849		35.6012	36.1484	33.1559		chrI:14567355-14580849		37.9179	37.6903	36.8397		chrI:14567355-14580849		39.4903	39.6014	38.4596
chrI:14569900-14580849	Y105E8A.24	0	0	0		chrI:14569900-14580849	Y105E8A.24	0	0	0		chrI:14569900-14580849	Y105E8A.24	0	0	0		chrI:14569900-14580849	Y105E8A.24	0	0	0		chrI:14569900-14580849	Y105E8A.24	0	0	0
chrI:14585399-14590800	Y105E8A.29	7.95383	13.2607	17.8529		chrI:14585399-14590800	Y105E8A.29	7.13421	18.0208	14.7492		chrI:14585399-14590800	Y105E8A.29	14.1538	17.0548	16.1249		chrI:14585399-14590800	Y105E8A.29	19.2922	17.1316	19.1826		chrI:14585399-14590800	Y105E8A.29	20.3353	21.0687	18.4776
chrI:14592055-14602747	Y105E8A.25	15.6553	30.0359	41.8535		chrI:14592055-14602747	Y105E8A.25	13.7855	33.5263	30.6871		chrI:14592055-14602747	Y105E8A.25	38.6273	35.6866	33.1852		chrI:14592055-14602747	Y105E8A.25	38.0076	37.6737	39.5056		chrI:14592055-14602747	Y105E8A.25	44.3384	40.4293	37.5395
chrI:14620376-14620621	Y105E8B.11	0	0	0		chrI:14620376-14620621	Y105E8B.11	0	0	0		chrI:14620376-14620621	Y105E8B.11	0	0	0		chrI:14620376-14620621	Y105E8B.11	4.21217	4.07242	0		chrI:14620376-14620621	Y105E8B.11	0	0	0
chrI:14621502-14630948		846.461	825.911	819.067		chrI:14621502-14630948		742.262	835.122	813.099		chrI:14621502-14630948		813.818	838.051	774.862		chrI:14621502-14630948		735.788	850.907	810.395		chrI:14621502-14630948		753.126	824.886	798.657
chrI:14622417-14624123	lev-11	0	0	0		chrI:14622417-14624123	lev-11	0	0	0		chrI:14622417-14624123	lev-11	0	0	0		chrI:14622417-14624123	lev-11	0	0	0		chrI:14622417-14624123	lev-11	0	0	0
chrI:14634614-14642550		66.4467	64.5734	59.3553		chrI:14634614-14642550		62.6939	57.8338	66.286		chrI:14634614-14642550		62.3185	62.9491	66.7869		chrI:14634614-14642550		60.9118	68.5587	64.6332		chrI:14634614-14642550		63.4925	63.3635	65.8703
chrI:14635185-14642550	exoc-8	0	0	0		chrI:14635185-14642550	exoc-8	0	18.3706	0		chrI:14635185-14642550	exoc-8	0	0	0		chrI:14635185-14642550	exoc-8	0	0	0		chrI:14635185-14642550	exoc-8	0	0	0
chrI:14642788-14646542	Y105E8B.7	13.5165	12.3273	14.7137		chrI:14642788-14646542	Y105E8B.7	17.293	9.45032	10.5107		chrI:14642788-14646542	Y105E8B.7	14.1827	12.196	13.5298		chrI:14642788-14646542	Y105E8B.7	14.076	11.3975	13.7578		chrI:14642788-14646542	Y105E8B.7	14.361	13.7495	15.5039
chrI:14647781-14651010	bath-40	126.984	125.81	109.466		chrI:14647781-14651010	bath-40	113.874	121.503	128.433		chrI:14647781-14651010	bath-40	126.269	131.995	117.55		chrI:14647781-14651010	bath-40	125.152	127.648	120.066		chrI:14647781-14651010	bath-40	116.868	120.463	116.481
chrI:14652104-14657059	riok-2	101.017	96.8342	84.5297		chrI:14652104-14657059	riok-2	94.6375	94.5138	98.9224		chrI:14652104-14657059	riok-2	84.9019	88.586	90.3643		chrI:14652104-14657059	riok-2	93.5523	89.115	89.2836		chrI:14652104-14657059	riok-2	82.722	92.0915	90.6168
chrI:1465633-1469538	F47G6.3	0.244167	0.347041	0.384282		chrI:1465633-1469538	F47G6.3	0.360448	0.227619	0.367489		chrI:1465633-1469538	F47G6.3	0.740825	0.352503	0.122204		chrI:1465633-1469538	F47G6.3	0.381411	0.245837	0.386062		chrI:1465633-1469538	F47G6.3	0	0	0.308332
chrI:14657384-14661237	Y105E8B.5	80.7811	86.6914	73.7664		chrI:14657384-14661237	Y105E8B.5	86.3745	74.2213	76.3826		chrI:14657384-14661237	Y105E8B.5	67.3371	55.791	56.8589		chrI:14657384-14661237	Y105E8B.5	82.6703	86.9592	83.9238		chrI:14657384-14661237	Y105E8B.5	85.0278	77.8095	69.1824
chrI:146622-154819	bli-3	5.00483	5.64137	6.8067		chrI:146622-154819	bli-3	3.91009	5.49485	4.59337		chrI:146622-154819	bli-3	5.21765	5.47902	5.06913		chrI:146622-154819	bli-3	5.02675	6.7347	5.8975		chrI:146622-154819	bli-3	5.60925	5.76786	6.63957
chrI:14662526-14662824	Y105E8B.6	194.412	219.304	194.27		chrI:14662526-14662824	Y105E8B.6	167.036	224.388	185.781		chrI:14662526-14662824	Y105E8B.6	146.686	175.234	176.07		chrI:14662526-14662824	Y105E8B.6	208.887	127.388	185.411		chrI:14662526-14662824	Y105E8B.6	205.164	182.367	192.245
chrI:14662948-14663045	Y105E8B.15	190.509	180.517	199.888		chrI:14662948-14663045	Y105E8B.15	0	0	382.307		chrI:14662948-14663045	Y105E8B.15	0	0	190.697		chrI:14662948-14663045	Y105E8B.15	198.395	191.813	0		chrI:14662948-14663045	Y105E8B.15	0	184.565	0
chrI:14664439-14674597		60.3603	58.9935	68.25		chrI:14664439-14674597		60.1285	71.3095	69.3013		chrI:14664439-14674597		69.5619	70.2001	72.3418		chrI:14664439-14674597		66.671	61.4592	70.3681		chrI:14664439-14674597		72.0915	72.3502	73.6042
chrI:14665467-14674597	ero-1	12.6709	15.0196	0		chrI:14665467-14674597	ero-1	13.2239	0	0		chrI:14665467-14674597	ero-1	0	0	0		chrI:14665467-14674597	ero-1	0	10.6687	0		chrI:14665467-14674597	ero-1	0	0	0
chrI:14675695-14682552	Y105E8B.9	12.8986	12.509	12.0087		chrI:14675695-14682552	Y105E8B.9	11.8003	11.6857	11.6054		chrI:14675695-14682552	Y105E8B.9	5.32831	6.0615	6.30411		chrI:14675695-14682552	Y105E8B.9	11.3514	10.609	11.059		chrI:14675695-14682552	Y105E8B.9	13.3522	11.7921	13.4078
chrI:14676108-14676178	Y105E8B.13	0	0	0		chrI:14676108-14676178	Y105E8B.13	0	0	0		chrI:14676108-14676178	Y105E8B.13	0	0	0		chrI:14676108-14676178	Y105E8B.13	0	0	0		chrI:14676108-14676178	Y105E8B.13	0	0	0
chrI:14679196-14679334	Y105E8B.12	20.8229	0	0		chrI:14679196-14679334	Y105E8B.12	0	0	0		chrI:14679196-14679334	Y105E8B.12	0	0	0		chrI:14679196-14679334	Y105E8B.12	0	0	0		chrI:14679196-14679334	Y105E8B.12	0	10.0866	0
chrI:14688786-14691703	ttm-5	8.54177	11.2657	8.59897		chrI:14688786-14691703	ttm-5	10.792	10.0074	9.72886		chrI:14688786-14691703	ttm-5	5.3701	4.44386	4.15956		chrI:14688786-14691703	ttm-5	7.45286	8.60022	8.85172		chrI:14688786-14691703	ttm-5	9.61706	7.71612	7.48252
chrI:14694158-14700289	Y54E5A.2	1.42385	1.04254	1.35814		chrI:14694158-14700289	Y54E5A.2	0.955428	1.50836	1.62349		chrI:14694158-14700289	Y54E5A.2	1.44004	1.30812	1.81397		chrI:14694158-14700289	Y54E5A.2	1.81979	1.17294	1.48382		chrI:14694158-14700289	Y54E5A.2	1.85188	2.00644	2.17943
chrI:14701298-14706509	npp-4	71.5863	72.8235	66.1762		chrI:14701298-14706509	npp-4	67.3273	71.9821	76.1729		chrI:14701298-14706509	npp-4	71.5971	68.9687	75.341		chrI:14701298-14706509	npp-4	74.4745	76.7989	72.6251		chrI:14701298-14706509	npp-4	67.7149	70.8908	72.5377
chrI:14707154-14707856	Y54E5A.5	192.759	201.256	201.829		chrI:14707154-14707856	Y54E5A.5	225.596	192.398	190.999		chrI:14707154-14707856	Y54E5A.5	175.496	170.481	185.729		chrI:14707154-14707856	Y54E5A.5	188.636	193.271	191.675		chrI:14707154-14707856	Y54E5A.5	172.676	170.439	166.325
chrI:14708277-14710918	Y54E5A.6	27.3804	26.3811	26.3102		chrI:14708277-14710918	Y54E5A.6	25.8578	27.2436	26.4555		chrI:14708277-14710918	Y54E5A.6	25.1741	27.0625	23.9007		chrI:14708277-14710918	Y54E5A.6	28.8018	28.96	25.436		chrI:14708277-14710918	Y54E5A.6	26.5338	26.7047	23.8266
chrI:14711173-14714741		53.541	53.7979	52.5749		chrI:14711173-14714741		51.2556	54.494	55.1018		chrI:14711173-14714741		53.9404	55.1961	56.5401		chrI:14711173-14714741		53.0615	52.7536	56.3923		chrI:14711173-14714741		57.7515	52.2971	59.4279
chrI:1471322-1479862	acs-16	2.437	2.95063	2.3439		chrI:1471322-1479862	acs-16	2.53163	2.01941	2.64901		chrI:1471322-1479862	acs-16	2.73855	1.9546	1.82956		chrI:1471322-1479862	acs-16	2.96086	3.81683	3.26455		chrI:1471322-1479862	acs-16	2.50667	1.70514	2.62151
chrI:14714441-14714741	Y54E5A.7	0	0	0		chrI:14714441-14714741	Y54E5A.7	0	0	0		chrI:14714441-14714741	Y54E5A.7	0	0	0		chrI:14714441-14714741	Y54E5A.7	0	0	0		chrI:14714441-14714741	Y54E5A.7	0	0	0
chrI:14716718-14718974	Y54E5A.8	117.374	28.5573	34.8466		chrI:14716718-14718974	Y54E5A.8	19.8891	26.5172	27.9794		chrI:14716718-14718974	Y54E5A.8	20.4286	23.4796	17.9076		chrI:14716718-14718974	Y54E5A.8	112.796	98.8655	14.0444		chrI:14716718-14718974	Y54E5A.8	15.6035	29.0715	119.046
chrI:14719344-14720451	pbs-5	297.262	292.545	258.457		chrI:14719344-14720451	pbs-5	308.797	288.693	295.744		chrI:14719344-14720451	pbs-5	225.123	212.573	233.513		chrI:14719344-14720451	pbs-5	275.353	276.663	278.254		chrI:14719344-14720451	pbs-5	266.969	266.818	261.635
chrI:14720709-14721328	K05C4.2	168.083	175.514	156.894		chrI:14720709-14721328	K05C4.2	218.531	189.969	198.546		chrI:14720709-14721328	K05C4.2	118.825	111.456	120.419		chrI:14720709-14721328	K05C4.2	171.235	185.647	161.324		chrI:14720709-14721328	K05C4.2	171.022	187.891	168.715
chrI:14721909-14724720	sol-2	1.75161	1.74709	1.93457		chrI:14721909-14724720	sol-2	1.63313	1.6329	1.48003		chrI:14721909-14724720	sol-2	1.58504	1.33094	1.47649		chrI:14721909-14724720	sol-2	2.30414	1.57795	1.96783		chrI:14721909-14724720	sol-2	2.17236	2.05421	2.48355
chrI:14725284-14726120	K05C4.10	0.303752	0.287821	0.318707		chrI:14725284-14726120	K05C4.10	0	0.566333	0.304779		chrI:14725284-14726120	K05C4.10	0.307204	0	0.304052		chrI:14725284-14726120	K05C4.10	0	0.611661	0.480274		chrI:14725284-14726120	K05C4.10	0.255629	0.588549	0.255717
chrI:14726866-14730708	K05C4.9	7.13304	6.41608	6.99612		chrI:14726866-14730708	K05C4.9	5.85002	5.63772	6.94971		chrI:14726866-14730708	K05C4.9	6.42997	6.16881	6.77791		chrI:14726866-14730708	K05C4.9	7.42831	6.03691	5.5983		chrI:14726866-14730708	K05C4.9	7.52545	7.81185	8.70295
chrI:14732414-14733538	K05C4.8	0.947067	0.897396	1.98739		chrI:14732414-14733538	K05C4.8	0.932063	1.32433	0.950271		chrI:14732414-14733538	K05C4.8	1.91566	0.911518	0		chrI:14732414-14733538	K05C4.8	0.986271	0.953548	0.748723		chrI:14732414-14733538	K05C4.8	1.59405	1.83504	1.19595
chrI:14735224-14736934	K05C4.4	6.33788	6.00547	6.7477		chrI:14735224-14736934	K05C4.4	6.87956	7.12478	5.14357		chrI:14735224-14736934	K05C4.4	6.31565	4.66469	4.57151		chrI:14735224-14736934	K05C4.4	8.05617	7.88272	5.23159		chrI:14735224-14736934	K05C4.4	6.8241	6.59161	7.29725
chrI:14737691-14738611	K05C4.7	115.841	110.202	106.069		chrI:14737691-14738611	K05C4.7	114.61	106.558	106.675		chrI:14737691-14738611	K05C4.7	115.293	110.309	109.65		chrI:14737691-14738611	K05C4.7	99.3564	111.683	100.932		chrI:14737691-14738611	K05C4.7	106.022	102.552	112.008
chrI:14738870-14742511		21.7822	17.5928	33.0562		chrI:14738870-14742511		18.615	35.4922	33.8442		chrI:14738870-14742511		26.1254	29.8555	12.3503		chrI:14738870-14742511		37.7578	33.3978	17.2767		chrI:14738870-14742511		32.7922	18.0703	22.0512
chrI:14739579-14742511	hmp-2	57.5041	65.6716	43.1077		chrI:14739579-14742511	hmp-2	53.5177	46.2201	48.9919		chrI:14739579-14742511	hmp-2	47.422	46.0221	66.5829		chrI:14739579-14742511	hmp-2	38.7259	47.5092	63.4646		chrI:14739579-14742511	hmp-2	47.4444	65.4958	56.7998
chrI:14742753-14747658	K05C4.5	72.5372	73.9839	79.6777		chrI:14742753-14747658	K05C4.5	74.8979	72.4294	73.8286		chrI:14742753-14747658	K05C4.5	74.083	69.0751	72.3342		chrI:14742753-14747658	K05C4.5	81.5395	77.8398	78.6009		chrI:14742753-14747658	K05C4.5	75.9602	70.8055	77.1874
chrI:14748526-14753127	K05C4.3	0.450242	0.355523	0.472408		chrI:14748526-14753127	K05C4.3	0.51696	0.419728	0.677647		chrI:14748526-14753127	K05C4.3	0.986611	1.08335	0.901372		chrI:14748526-14753127	K05C4.3	1.1722	0.831091	0.593245		chrI:14748526-14753127	K05C4.3	0.568366	0.363495	0.568562
chrI:14755329-14756365	mtx-1	72.0674	82.9206	73.1338		chrI:14755329-14756365	mtx-1	89.9577	67.702	76.499		chrI:14755329-14756365	mtx-1	71.3386	69.0944	72.2778		chrI:14755329-14756365	mtx-1	73.3119	70.5994	73.4726		chrI:14755329-14756365	mtx-1	78.2125	77.7711	76.0141
chrI:14757067-14758421	dnj-12	221.155	229.963	215.202		chrI:14757067-14758421	dnj-12	226.449	222.55	229.751		chrI:14757067-14758421	dnj-12	233.326	238.47	239.474		chrI:14757067-14758421	dnj-12	242.158	247.216	241.095		chrI:14757067-14758421	dnj-12	218.348	219.372	213.891
chrI:14758774-14759236	F39B2.9	3.00906	0.950415	3.15721		chrI:14758774-14759236	F39B2.9	1.97426	1.87009	2.51604		chrI:14758774-14759236	F39B2.9	2.02884	0.482686	2.51003		chrI:14758774-14759236	F39B2.9	3.13362	1.51483	1.58592		chrI:14758774-14759236	F39B2.9	2.9544	2.42932	1.68881
chrI:14759166-14759401	F39B2.14	0	0	0		chrI:14759166-14759401	F39B2.14	0	0	0		chrI:14759166-14759401	F39B2.14	2.31069	2.19897	2.28698		chrI:14759166-14759401	F39B2.14	0	0	3.61247		chrI:14759166-14759401	F39B2.14	0	0	0
chrI:14759924-14760535	rps-26	4767.34	4782.2	4627.12		chrI:14759924-14760535	rps-26	5354.84	4502.53	4418.99		chrI:14759924-14760535	rps-26	4439.4	4091.72	4570.78		chrI:14759924-14760535	rps-26	4156.04	4380.39	4085.74		chrI:14759924-14760535	rps-26	3961.5	3893.58	4009.06
chrI:14760709-14768915	F39B2.8	3.80398	3.48229	3.31478		chrI:14760709-14768915	F39B2.8	2.98228	2.70472	3.23462		chrI:14760709-14768915	F39B2.8	2.41266	2.73038	3.03328		chrI:14760709-14768915	F39B2.8	3.35716	3.7651	3.16023		chrI:14760709-14768915	F39B2.8	2.55021	3.31052	3.25671
chrI:14763278-14763422	F39B2.13	0	0	0		chrI:14763278-14763422	F39B2.13	0	0	0		chrI:14763278-14763422	F39B2.13	0	0	0		chrI:14763278-14763422	F39B2.13	0	0	0		chrI:14763278-14763422	F39B2.13	0	0	0
chrI:14770691-14774985	F39B2.7	14.5395	15.0767	11.8013		chrI:14770691-14774985	F39B2.7	15.5691	13.8099	12.8454		chrI:14770691-14774985	F39B2.7	10.3581	11.1774	11.0756		chrI:14770691-14774985	F39B2.7	14.0938	17.309	13.0126		chrI:14770691-14774985	F39B2.7	13.6212	12.757	14.7037
chrI:14775243-14776626	F39B2.5	49.3651	46.2563	48.0547		chrI:14775243-14776626	F39B2.5	47.7733	51.1328	45.6796		chrI:14775243-14776626	F39B2.5	50.0648	44.0807	47.7667		chrI:14775243-14776626	F39B2.5	41.4124	46.6655	52.0354		chrI:14775243-14776626	F39B2.5	50.7763	47.5592	47.4461
chrI:14777265-14787785	sur-2	18.0965	22.0986	23.7323		chrI:14777265-14787785	sur-2	14.2146	24.6284	22.5022		chrI:14777265-14787785	sur-2	27.3925	25.8234	25.9967		chrI:14777265-14787785	sur-2	26.2934	25.7001	25.2249		chrI:14777265-14787785	sur-2	26.5284	28.7236	25.8623
chrI:14788206-14789471	F39B2.3	40.601	39.7086	32.6006		chrI:14788206-14789471	F39B2.3	54.7331	48.0724	47.0259		chrI:14788206-14789471	F39B2.3	26.4067	28.8994	26.2664		chrI:14788206-14789471	F39B2.3	41.8738	39.9587	38.8065		chrI:14788206-14789471	F39B2.3	45.2652	50.4642	46.5997
chrI:14790320-14790786	uev-1	280.098	271.408	268.843		chrI:14790320-14790786	uev-1	276.619	245.221	253.674		chrI:14790320-14790786	uev-1	258.648	233.483	254.531		chrI:14790320-14790786	uev-1	265.82	243.758	249.164		chrI:14790320-14790786	uev-1	242.691	234.076	257.538
chrI:14791046-14793851	F39B2.1	106.339	100.49	98.2579		chrI:14791046-14793851	F39B2.1	81.7194	107.756	110.368		chrI:14791046-14793851	F39B2.1	100.586	104.418	104.219		chrI:14791046-14793851	F39B2.1	105.738	108.294	107.821		chrI:14791046-14793851	F39B2.1	111.287	116.012	110.832
chrI:14792471-14792560	F39B2.12	0	0	0		chrI:14792471-14792560	F39B2.12	0	0	0		chrI:14792471-14792560	F39B2.12	0	0	0		chrI:14792471-14792560	F39B2.12	0	0	0		chrI:14792471-14792560	F39B2.12	0	0	0
chrI:14794887-14797036	K11B4.1	73.7631	79.015	71.0951		chrI:14794887-14797036	K11B4.1	76.7213	68.5864	65.6934		chrI:14794887-14797036	K11B4.1	64.4811	67.2337	64.0103		chrI:14794887-14797036	K11B4.1	75.4271	75.0355	75.1162		chrI:14794887-14797036	K11B4.1	68.1724	66.8453	69.1587
chrI:14797679-14798601	K11B4.2	94.8153	91.3981	93.8847		chrI:14797679-14798601	K11B4.2	117.55	79.9715	85.6636		chrI:14797679-14798601	K11B4.2	100.874	83.3553	94.0872		chrI:14797679-14798601	K11B4.2	103.015	96.7038	103.838		chrI:14797679-14798601	K11B4.2	93.4382	85.4946	105.046
chrI:14807468-14812435	smp-1	0	0	0		chrI:14807468-14812435	smp-1	0	0	0		chrI:14807468-14812435	smp-1	0	0	0		chrI:14807468-14812435	smp-1	0	0	0		chrI:14807468-14812435	smp-1	0	0	0
chrI:14807468-14815319		27.432	25.7438	26.407		chrI:14807468-14815319		23.6291	27.5362	30.2719		chrI:14807468-14815319		26.2527	25.186	25.2982		chrI:14807468-14815319		25.6614	23.5907	24.6006		chrI:14807468-14815319		29.4224	30.7078	29.8758
chrI:14815753-14820211	Y54E5B.2	22.9588	20.7014	21.3528		chrI:14815753-14820211	Y54E5B.2	22.4268	21.2036	21.535		chrI:14815753-14820211	Y54E5B.2	20.6254	21.274	18.4023		chrI:14815753-14820211	Y54E5B.2	23.5085	22.7715	22.7135		chrI:14815753-14820211	Y54E5B.2	20.4369	21.1241	19.4001
chrI:14820412-14821530	let-49	64.8358	63.3841	63.7539		chrI:14820412-14821530	let-49	72.9314	61.1975	55.4217		chrI:14820412-14821530	let-49	70.1763	60.9428	60.2464		chrI:14820412-14821530	let-49	62.7246	57.1216	59.9802		chrI:14820412-14821530	let-49	57.1346	64.1814	65.0454
chrI:14822057-14823722	ubc-16	127.746	131.806	110.632		chrI:14822057-14823722	ubc-16	132.906	132.321	126.551		chrI:14822057-14823722	ubc-16	118.534	123.732	123.813		chrI:14822057-14823722	ubc-16	115.719	126.579	122.794		chrI:14822057-14823722	ubc-16	123.89	105.687	125.639
chrI:14829863-14834810	eva-1	7.21336	6.46346	6.9402		chrI:14829863-14834810	eva-1	6.54123	5.79375	6.66902		chrI:14829863-14834810	eva-1	2.6012	3.90469	3.11054		chrI:14829863-14834810	eva-1	4.87726	5.55041	6.10831		chrI:14829863-14834810	eva-1	5.15767	6.77366	8.97944
chrI:1483107-1490323	dyb-1	8.44594	5.78676	6.0669		chrI:1483107-1490323	dyb-1	6.6497	6.7228	6.12772		chrI:1483107-1490323	dyb-1	4.5338	4.75229	5.26767		chrI:1483107-1490323	dyb-1	7.44239	6.34509	5.34168		chrI:1483107-1490323	dyb-1	6.99851	6.67182	6.34459
chrI:14831259-14831377	F32A7.9	0	0	0		chrI:14831259-14831377	F32A7.9	0	0	0		chrI:14831259-14831377	F32A7.9	0	0	0		chrI:14831259-14831377	F32A7.9	0	0	0		chrI:14831259-14831377	F32A7.9	0	0	0
chrI:14838905-14839127	F32A7.8	0	0	0		chrI:14838905-14839127	F32A7.8	0	0	0		chrI:14838905-14839127	F32A7.8	2.82497	0	0		chrI:14838905-14839127	F32A7.8	0	0	0		chrI:14838905-14839127	F32A7.8	0	0	0
chrI:14839920-14842994	F32A7.4	54.2239	54.7263	50.2547		chrI:14839920-14842994	F32A7.4	57.5645	52.8125	51.9712		chrI:14839920-14842994	F32A7.4	48.813	47.7982	51.9208		chrI:14839920-14842994	F32A7.4	52.331	53.4097	52.9304		chrI:14839920-14842994	F32A7.4	51.9489	52.6746	52.7101
chrI:14846466-14849849	F32A7.5	17.0565	16.4994	17.5839		chrI:14846466-14849849	F32A7.5	11.5277	15.6466	17.6964		chrI:14846466-14849849	F32A7.5	16.1695	15.9032	14.8081		chrI:14846466-14849849	F32A7.5	13.9874	15.4896	14.4964		chrI:14846466-14849849	F32A7.5	14.3717	16.0241	15.1707
chrI:14850128-14855720	aex-5	8.6058	8.49707	7.9672		chrI:14850128-14855720	aex-5	7.90008	8.35966	8.41722		chrI:14850128-14855720	aex-5	7.09454	5.91627	5.2844		chrI:14850128-14855720	aex-5	6.47676	7.86375	6.28894		chrI:14850128-14855720	aex-5	6.57293	6.72588	6.45344
chrI:14852806-14854596	str-245	0.12121	0.344558	0.254355		chrI:14852806-14854596	str-245	0.357869	0.338986	0.36486		chrI:14852806-14854596	str-245	0.49035	0.11666	0.12133		chrI:14852806-14854596	str-245	0	0.366118	0.19165		chrI:14852806-14854596	str-245	0.102007	0.117428	0.102042
chrI:14856169-14863439	unc-54	346.403	343.708	392.357		chrI:14856169-14863439	unc-54	296.875	440.49	420.722		chrI:14856169-14863439	unc-54	444.509	442.761	412.736		chrI:14856169-14863439	unc-54	373.762	405.768	407.814		chrI:14856169-14863439	unc-54	393.092	466.589	438.595
chrI:14867912-14871354	F11C3.1	2.42999	2.30254	2.64769		chrI:14867912-14871354	F11C3.1	2.75941	2.00393	3.00087		chrI:14867912-14871354	F11C3.1	1.98499	1.97897	2.90016		chrI:14867912-14871354	F11C3.1	3.11456	2.63482	1.62553		chrI:14867912-14871354	F11C3.1	3.6181	2.98799	2.04572
chrI:14872150-14875367	unc-122	1.21576	1.69768	0.872788		chrI:14872150-14875367	unc-122	1.1965	0.835111	0.834649		chrI:14872150-14875367	unc-122	0.582431	0.67744	0.960757		chrI:14872150-14875367	unc-122	0.799632	0.966377	0.809383		chrI:14872150-14875367	unc-122	0.807748	0.929862	0.969632
chrI:1487608-1487629	21ur-13232	0	0	0		chrI:1487608-1487629	21ur-13232	0	0	0		chrI:1487608-1487629	21ur-13232	0	0	0		chrI:1487608-1487629	21ur-13232	0	0	0		chrI:1487608-1487629	21ur-13232	0	0	0
chrI:14876384-14900202	frm-1	78.2764	69.9228	69.1263		chrI:14876384-14900202	frm-1	64.9999	82.9071	73.5032		chrI:14876384-14900202	frm-1	72.6183	76.7983	71.5186		chrI:14876384-14900202	frm-1	73.6006	74.8093	75.8425		chrI:14876384-14900202	frm-1	72.8676	80.3422	79.1811
chrI:14893818-14893923	ZK270.4	0	0	0		chrI:14893818-14893923	ZK270.4	0	0	0		chrI:14893818-14893923	ZK270.4	0	0	0		chrI:14893818-14893923	ZK270.4	0	0	0		chrI:14893818-14893923	ZK270.4	0	0	0
chrI:14896551-14896773	ZK270.3	0	0	0		chrI:14896551-14896773	ZK270.3	0	0	0		chrI:14896551-14896773	ZK270.3	0	0	0		chrI:14896551-14896773	ZK270.3	0	0	0		chrI:14896551-14896773	ZK270.3	0	0	0
chrI:14906258-14906388	ZK270.5	0	0	0		chrI:14906258-14906388	ZK270.5	0	0	0		chrI:14906258-14906388	ZK270.5	0	0	0		chrI:14906258-14906388	ZK270.5	0	0	0		chrI:14906258-14906388	ZK270.5	0	0	0
chrI:14909265-14912761	ptr-23	10.4853	8.67151	11.0404		chrI:14909265-14912761	ptr-23	6.16234	9.22207	9.07091		chrI:14909265-14912761	ptr-23	11.279	11.946	12.1275		chrI:14909265-14912761	ptr-23	10.0319	10.8182	10.7791		chrI:14909265-14912761	ptr-23	8.57469	10.4453	8.98314
chrI:1491341-1514411	Y92H12A.5	23.0168	26.5402	31.4426		chrI:1491341-1514411	Y92H12A.5	22.3076	31.3332	30.576		chrI:1491341-1514411	Y92H12A.5	32.3406	35.2698	30.4468		chrI:1491341-1514411	Y92H12A.5	31.9414	32.5572	32.8697		chrI:1491341-1514411	Y92H12A.5	31.4108	36.3814	32.2913
chrI:14913768-14915560	F21F12.1	0.822751	1.29933	0.863258		chrI:14913768-14915560	F21F12.1	0.539811	0.511328	0.550356		chrI:14913768-14915560	F21F12.1	0.277367	0	0		chrI:14913768-14915560	F21F12.1	0.285603	0.828381	1.5177		chrI:14913768-14915560	F21F12.1	0.692404	1.06277	0.692643
chrI:14919523-14951556		26.7889	23.6565	21.5402		chrI:14919523-14951556		14.0064	28.0488	25.4177		chrI:14919523-14951556		20.2309	19.7768	19.218		chrI:14919523-14951556		20.5129	23.2229	24.0978		chrI:14919523-14951556		18.1787	25.063	20.0302
chrI:14924348-14924442	F21F12.2	0	0	0		chrI:14924348-14924442	F21F12.2	0	0	0		chrI:14924348-14924442	F21F12.2	0	0	0		chrI:14924348-14924442	F21F12.2	0	0	0		chrI:14924348-14924442	F21F12.2	0	0	0
chrI:14929745-14930004	F21F12.3	0	0	0		chrI:14929745-14930004	F21F12.3	0	0	0		chrI:14929745-14930004	F21F12.3	0	0	0		chrI:14929745-14930004	F21F12.3	0	0	0		chrI:14929745-14930004	F21F12.3	0	0	0
chrI:14933892-14951058	kin-1	7.36835	0	0		chrI:14933892-14951058	kin-1	3.70778	7.60372	5.96508		chrI:14933892-14951058	kin-1	5.58032	10.2277	0		chrI:14933892-14951058	kin-1	4.1849	11.599	10.7158		chrI:14933892-14951058	kin-1	7.20234	11.0122	6.57715
chrI:14934821-14951556	ZK909.7	0	9.10421	12.1286		chrI:14934821-14951556	ZK909.7	5.15187	0	0		chrI:14934821-14951556	ZK909.7	3.56523	0	7.07369		chrI:14934821-14951556	ZK909.7	6.95339	0	0		chrI:14934821-14951556	ZK909.7	5.13484	0	7.61487
chrI:14953483-14955402	ZK909.3	16.0397	11.1989	12.4006		chrI:14953483-14955402	ZK909.3	21.1859	22.429	13.9763		chrI:14953483-14955402	ZK909.3	27.5347	25.3909	25.1396		chrI:14953483-14955402	ZK909.3	26.1544	27.6241	24.5268		chrI:14953483-14955402	ZK909.3	17.406	21.2643	16.7014
chrI:14955681-14957059	fbxb-70	2.0571	1.94921	2.56307		chrI:14955681-14957059	fbxb-70	2.27757	2.3971	2.70907		chrI:14955681-14957059	fbxb-70	1.69039	1.7324	1.93043		chrI:14955681-14957059	fbxb-70	1.60669	2.20062	1.9312		chrI:14955681-14957059	fbxb-70	1.83939	1.61924	2.16474
chrI:14961515-14965010	ces-2	44.4495	37.6136	47.386		chrI:14961515-14965010	ces-2	51.6989	41.6586	53.4244		chrI:14961515-14965010	ces-2	44.2334	42.5522	39.0209		chrI:14961515-14965010	ces-2	50.25	50.0187	49.7979		chrI:14961515-14965010	ces-2	52.6104	49.7407	47.0255
chrI:14967301-14968459	ZK909.6	20.7017	25.3853	21.082		chrI:14967301-14968459	ZK909.6	32.3582	19.2987	17.1061		chrI:14967301-14968459	ZK909.6	26.4791	22.8547	26.2074		chrI:14967301-14968459	ZK909.6	25.9972	18.3912	17.3288		chrI:14967301-14968459	ZK909.6	19.984	11.2076	19.9909
chrI:14975412-14980450	ZK337.2	0.928243	0.947217	0.749187		chrI:14975412-14980450	ZK337.2	0.983809	1.46441	1.07467		chrI:14975412-14980450	ZK337.2	1.22765	1.03085	1.21506		chrI:14975412-14980450	ZK337.2	1.2641	0.575135	1.29833		chrI:14975412-14980450	ZK337.2	0.961456	0.415053	1.14212
chrI:14984166-14987647	tag-4	0.197516	0.374314	0		chrI:14984166-14987647	tag-4	0	0	0.396369		chrI:14984166-14987647	tag-4	0	0	0		chrI:14984166-14987647	tag-4	0	0	0.15615		chrI:14984166-14987647	tag-4	0	0.191354	0
chrI:14994761-15001377		0	5.83787	20.2536		chrI:14994761-15001377		10.4274	17.8348	0		chrI:14994761-15001377		16.7115	0	16.5395		chrI:14994761-15001377		7.74624	0	3.84884		chrI:14994761-15001377		15.3369	13.57	13.8254
chrI:14994761-15001442	tep-1	18.9955	11.7552	0		chrI:14994761-15001442	tep-1	11.9048	10.1744	24.4113		chrI:14994761-15001442	tep-1	19.6524	36.8314	15.8819		chrI:14994761-15001442	tep-1	24.3041	34.8562	31.293		chrI:14994761-15001442	tep-1	12.6541	17.9557	16.321
chrI:15001872-15005512	mtd-1	2.10209	1.07253	1.52694		chrI:15001872-15005512	mtd-1	2.06879	1.50741	2.27145		chrI:15001872-15005512	mtd-1	2.45306	3.26822	1.78045		chrI:15001872-15005512	mtd-1	1.85232	3.09331	1.66185		chrI:15001872-15005512	mtd-1	1.90514	2.0365	1.76967
chrI:15005688-15013863	F33H2.5	27.0679	34.636	34.9439		chrI:15005688-15013863	F33H2.5	26.8318	34.4259	36.4802		chrI:15005688-15013863	F33H2.5	40.7991	39.2035	38.828		chrI:15005688-15013863	F33H2.5	38.5932	36.7374	36.0738		chrI:15005688-15013863	F33H2.5	39.8986	42.2927	40.7645
chrI:15014910-15016568	F33H2.6	98.0608	99.4068	98.9137		chrI:15014910-15016568	F33H2.6	111.564	94.4034	84.2111		chrI:15014910-15016568	F33H2.6	94.9018	89.8924	86.9271		chrI:15014910-15016568	F33H2.6	90.2843	89.196	87.5455		chrI:15014910-15016568	F33H2.6	95.6458	89.4959	91.1402
chrI:15017461-15022969	dog-1	28.4919	27.489	28.4951		chrI:15017461-15022969	dog-1	25.4151	28.8406	29.2574		chrI:15017461-15022969	dog-1	27.8414	29.4907	29.5584		chrI:15017461-15022969	dog-1	29.1311	30.6266	30.697		chrI:15017461-15022969	dog-1	30.1205	28.4644	30.0997
chrI:15023208-15027671	F33H2.2	57.6112	55.964	55.3587		chrI:15023208-15027671	F33H2.2	52.2375	55.1858	56.4871		chrI:15023208-15027671	F33H2.2	53.6359	55.7105	53.2216		chrI:15023208-15027671	F33H2.2	57.1638	55.4953	57.9444		chrI:15023208-15027671	F33H2.2	56.0369	57.4824	56.1326
chrI:15024920-15024941	21ur-14221	0	0	0		chrI:15024920-15024941	21ur-14221	0	0	0		chrI:15024920-15024941	21ur-14221	0	0	0		chrI:15024920-15024941	21ur-14221	0	0	0		chrI:15024920-15024941	21ur-14221	0	0	0
chrI:15027760-15030539	set-10	15.2763	15.1855	13.4717		chrI:15027760-15030539	set-10	16.9712	16.5126	15.2339		chrI:15027760-15030539	set-10	15.0708	14.7029	15.1976		chrI:15027760-15030539	set-10	18.4462	16.8906	16.152		chrI:15027760-15030539	set-10	15.8532	15.2537	15.9376
chrI:15031196-15032009	F33H2.8	0	0	0		chrI:15031196-15032009	F33H2.8	0	1.38406	0		chrI:15031196-15032009	F33H2.8	0	0	3.10362		chrI:15031196-15032009	F33H2.8	0	0	0		chrI:15031196-15032009	F33H2.8	0	0	0
chrI:15031196-15033028		2.72058	3.92822	2.31081		chrI:15031196-15033028		2.42248	2.13546	2.33982		chrI:15031196-15033028		4.19277	3.74066	1.81318		chrI:15031196-15033028		2.42846	2.21745	2.45807		chrI:15031196-15033028		4.4701	2.38468	3.49007
chrI:15034520-15035265	F33H2.3	167.362	167.583	143.05		chrI:15034520-15035265	F33H2.3	182.365	154.249	167.081		chrI:15034520-15035265	F33H2.3	146.638	163.72	155.274		chrI:15034520-15035265	F33H2.3	172.531	162.557	167.683		chrI:15034520-15035265	F33H2.3	159.141	168.683	171.278
chrI:15036365-15040390	F31C3.2	53.5491	56.3774	54.4478		chrI:15036365-15040390	F31C3.2	51.8872	55.0664	55.8712		chrI:15036365-15040390	F31C3.2	53.1388	54.7199	56.6936		chrI:15036365-15040390	F31C3.2	52.1726	52.6868	51.7177		chrI:15036365-15040390	F31C3.2	55.3982	53.045	54.1309
chrI:15040597-15041261	cyn-5	602.933	608.498	561.015		chrI:15040597-15041261	cyn-5	643.075	534.108	586.412		chrI:15040597-15041261	cyn-5	602.454	571.4	614.788		chrI:15040597-15041261	cyn-5	521.42	545.9	512.232		chrI:15040597-15041261	cyn-5	504.256	531.085	522.317
chrI:15041873-15050668	F31C3.3	26.9954	37.9181	40.9016		chrI:15041873-15050668	F31C3.3	25.1618	39.2337	40.8937		chrI:15041873-15050668	F31C3.3	45.1716	44.3624	42.0453		chrI:15041873-15050668	F31C3.3	42.3403	42.2747	42.9821		chrI:15041873-15050668	F31C3.3	45.9899	47.0247	45.8399
chrI:15050239-15050393	F31C3.17	0	0	0		chrI:15050239-15050393	F31C3.17	0	0	0		chrI:15050239-15050393	F31C3.17	0	0	0		chrI:15050239-15050393	F31C3.17	0	0	0		chrI:15050239-15050393	F31C3.17	0	0	0
chrI:15051134-15052409	F31C3.4	103.329	120.554	99.2988		chrI:15051134-15052409	F31C3.4	100.356	100.504	108.175		chrI:15051134-15052409	F31C3.4	107.525	101.15	100.713		chrI:15051134-15052409	F31C3.4	108.314	105.13	108.311		chrI:15051134-15052409	F31C3.4	99.186	108.656	93.3905
chrI:15053013-15053607	F31C3.5	128.183	136.715	115.053		chrI:15053013-15053607	F31C3.5	114.494	103.073	115.207		chrI:15053013-15053607	F31C3.5	101.992	114.894	114.324		chrI:15053013-15053607	F31C3.5	100.908	123.555	104.7		chrI:15053013-15053607	F31C3.5	111.71	111.53	108.168
chrI:15053782-15058753	F31C3.6	7.18793	6.18547	6.88282		chrI:15053782-15058753	F31C3.6	5.83781	7.02607	6.37198		chrI:15053782-15058753	F31C3.6	6.84615	6.64946	4.91773		chrI:15053782-15058753	F31C3.6	5.66861	6.49219	6.89726		chrI:15053782-15058753	F31C3.6	7.69359	9.05952	8.04874
chrI:15062071-15063825	rrn-1.1	1729.98	1870.23	1894.85		chrI:15062071-15063825	rrn-1.1	1803.09	1218.51	2373.52		chrI:15062071-15063825	rrn-1.1	1853.44	1405.2	1543.21		chrI:15062071-15063825	rrn-1.1	2339.68	2163.65	2228.58		chrI:15062071-15063825	rrn-1.1	3581.9	2073.24	2178.56
chrI:15064289-15064442	rrn-2.1	1399.26	2024.97	1454.8		chrI:15064289-15064442	rrn-2.1	1552.36	877.526	4709.76		chrI:15064289-15064442	rrn-2.1	1994.09	1101.88	1693.5		chrI:15064289-15064442	rrn-2.1	1523.42	1844.29	1397.85		chrI:15064289-15064442	rrn-2.1	7086.87	2538.67	1734.85
chrI:15069268-15071022	rrn-1.2	1729.98	1870.23	1894.85		chrI:15069268-15071022	rrn-1.2	1803.09	1218.51	2373.52		chrI:15069268-15071022	rrn-1.2	1853.44	1405.2	1543.21		chrI:15069268-15071022	rrn-1.2	2339.68	2163.65	2228.58		chrI:15069268-15071022	rrn-1.2	3581.9	2073.24	2178.56
chrI:1508372-1508392	21ur-10404	0	0	0		chrI:1508372-1508392	21ur-10404	0	0	0		chrI:1508372-1508392	21ur-10404	0	0	0		chrI:1508372-1508392	21ur-10404	0	0	0		chrI:1508372-1508392	21ur-10404	0	0	0
chrI:1514763-1527351	Y92H12A.4	20.1821	22.6783	29.2225		chrI:1514763-1527351	Y92H12A.4	18.2266	27.2254	26.8019		chrI:1514763-1527351	Y92H12A.4	29.2724	30.5079	26.5003		chrI:1514763-1527351	Y92H12A.4	29.746	26.1772	29.2264		chrI:1514763-1527351	Y92H12A.4	31.6314	30.4557	27.5646
chrI:1529931-1534238	Y92H12A.3	34.5315	34.3208	36.8223		chrI:1529931-1534238	Y92H12A.3	33.2456	39.6267	37.2845		chrI:1529931-1534238	Y92H12A.3	43.56	39.4669	39.4498		chrI:1529931-1534238	Y92H12A.3	35.9609	35.2401	43.3973		chrI:1529931-1534238	Y92H12A.3	39.6426	38.9085	39.9722
chrI:1543634-1555891	Y92H12A.2	11.1648	11.3628	12.7449		chrI:1543634-1555891	Y92H12A.2	10.9116	14.6966	13.2771		chrI:1543634-1555891	Y92H12A.2	17.4602	15.9693	14.0732		chrI:1543634-1555891	Y92H12A.2	13.8339	15.4566	15.5281		chrI:1543634-1555891	Y92H12A.2	13.3979	12.3688	13.9682
chrI:1556642-1556663	21ur-12465	0	0	0		chrI:1556642-1556663	21ur-12465	0	0	0		chrI:1556642-1556663	21ur-12465	0	0	0		chrI:1556642-1556663	21ur-12465	0	0	0		chrI:1556642-1556663	21ur-12465	0	0	0
chrI:1567610-1579282	src-1	94.2025	95.724	96.0469		chrI:1567610-1579282	src-1	87.6491	98.7998	101.327		chrI:1567610-1579282	src-1	99.0722	101.829	102.546		chrI:1567610-1579282	src-1	106.116	105.092	107.285		chrI:1567610-1579282	src-1	101.346	103.594	107.214
chrI:1575715-1575805	Y92H12A.8	0	0	0		chrI:1575715-1575805	Y92H12A.8	0	0	0		chrI:1575715-1575805	Y92H12A.8	0	0	0		chrI:1575715-1575805	Y92H12A.8	0	0	308.885		chrI:1575715-1575805	Y92H12A.8	0	0	0
chrI:1584330-1591073	Y73E7A.3	1.50711	0.484875	0.564866		chrI:1584330-1591073	Y73E7A.3	0.539634	1.02486	0.411637		chrI:1584330-1591073	Y73E7A.3	0.915683	1.27618	0.897898		chrI:1584330-1591073	Y73E7A.3	0.985586	0	1.44711		chrI:1584330-1591073	Y73E7A.3	0.53459	0.91664	1.04867
chrI:1586168-1593455		3.00419	3.10913	3.52039		chrI:1586168-1593455		3.2022	2.29733	2.52004		chrI:1586168-1593455		2.06927	2.84136	2.61877		chrI:1586168-1593455		2.58801	3.12255	3.44625		chrI:1586168-1593455		2.84157	2.49883	2.93164
chrI:1594981-1596177	cpx-1	16.3619	15.0731	12.8755		chrI:1594981-1596177	cpx-1	13.8662	12.7108	14.5931		chrI:1594981-1596177	cpx-1	8.73357	9.62359	10.4637		chrI:1594981-1596177	cpx-1	12.306	10.0673	8.62346		chrI:1594981-1596177	cpx-1	10.3273	16.732	12.6266
chrI:1600625-1601498	Y73E7A.5	0	0.201233	1.11414		chrI:1600625-1601498	Y73E7A.5	0	0.395958	0.42618		chrI:1600625-1601498	Y73E7A.5	0.429571	0	0.425163		chrI:1600625-1601498	Y73E7A.5	0.88465	0.213825	0.503684		chrI:1600625-1601498	Y73E7A.5	0.893629	0.411491	0.71515
chrI:1601841-1606774	Y73E7A.2	35.2971	34.341	34.1514		chrI:1601841-1606774	Y73E7A.2	40.4008	35.4669	34.5548		chrI:1601841-1606774	Y73E7A.2	33.7006	37.8571	32.4091		chrI:1601841-1606774	Y73E7A.2	37.2054	32.5122	33.608		chrI:1601841-1606774	Y73E7A.2	35.4148	37.0247	40.5603
chrI:160403-166816	ptr-11	2.70517	2.05063	2.55452		chrI:160403-166816	ptr-11	1.7305	2.56387	2.57861		chrI:160403-166816	ptr-11	1.32236	1.77915	1.44418		chrI:160403-166816	ptr-11	3.14582	2.45131	2.45942		chrI:160403-166816	ptr-11	2.01099	2.83917	2.84673
chrI:1607919-1610038	Y73E7A.6	181.214	188.194	162.756		chrI:1607919-1610038	Y73E7A.6	206.878	159.472	146.916		chrI:1607919-1610038	Y73E7A.6	173.01	159.064	181.393		chrI:1607919-1610038	Y73E7A.6	164.559	186.833	167.33		chrI:1607919-1610038	Y73E7A.6	156.164	137.639	167.202
chrI:1610391-1619945	adpr-1	30.7317	31.153	31.4458		chrI:1610391-1619945	adpr-1	28.4737	33.1012	29.7939		chrI:1610391-1619945	adpr-1	35.0711	35.174	32.702		chrI:1610391-1619945	adpr-1	37.4098	33.8689	38.4679		chrI:1610391-1619945	adpr-1	33.6684	33.9303	34.9037
chrI:1621527-1626607	bre-4	22.2987	21.5375	19.5536		chrI:1621527-1626607	bre-4	20.7792	19.3816	19.5638		chrI:1621527-1626607	bre-4	20.4821	21.047	20.4876		chrI:1621527-1626607	bre-4	18.7344	22.7766	20.439		chrI:1621527-1626607	bre-4	19.6725	19.4113	17.0493
chrI:1629023-1633366		72.7522	75.6231	67.0587		chrI:1629023-1633366		77.8101	75.74	71.1875		chrI:1629023-1633366		57.5784	69.0185	72.0556		chrI:1629023-1633366		51.8477	50.9123	68.4873		chrI:1629023-1633366		56.2776	63.0846	67.0307
chrI:1629355-1633366	Y73E7A.1	56.8714	40.5633	36.4387		chrI:1629355-1633366	Y73E7A.1	62.9435	30.7201	38.7526		chrI:1629355-1633366	Y73E7A.1	35.0531	28.9811	41.8398		chrI:1629355-1633366	Y73E7A.1	65.0264	65.704	44.1663		chrI:1629355-1633366	Y73E7A.1	56.6201	56.2943	46.2837
chrI:1634815-1643972	Y73E7A.8	1.71763	1.52255	1.8022		chrI:1634815-1643972	Y73E7A.8	1.63589	1.60123	2.05701		chrI:1634815-1643972	Y73E7A.8	0.672448	0.639934	0.831934		chrI:1634815-1643972	Y73E7A.8	1.03862	1.17152	1.1827		chrI:1634815-1643972	Y73E7A.8	2.33147	1.87876	1.91247
chrI:1644872-1651257		45.233	40.4099	33.4692		chrI:1644872-1651257		41.7447	39.2206	42.1565		chrI:1644872-1651257		37.0859	40.8798	38.7765		chrI:1644872-1651257		45.0105	40.8551	41.485		chrI:1644872-1651257		39.663	40.8705	41.0799
chrI:1649334-1651257	mab-20	0	0	0		chrI:1649334-1651257	mab-20	0	0	0		chrI:1649334-1651257	mab-20	0	0	0		chrI:1649334-1651257	mab-20	0	0	0		chrI:1649334-1651257	mab-20	0	0	0
chrI:1652917-1655335	Y71G12B.18	0.140861	0.133473	0		chrI:1652917-1655335	Y71G12B.18	0	0	0.282675		chrI:1652917-1655335	Y71G12B.18	0.142462	0	0		chrI:1652917-1655335	Y71G12B.18	0	0	0.334082		chrI:1652917-1655335	Y71G12B.18	0.118545	0	0
chrI:1655664-1656702	pqn-88	8.36957	11.6481	8.50721		chrI:1655664-1656702	pqn-88	8.75178	6.58324	8.13545		chrI:1655664-1656702	pqn-88	8.4647	8.30714	10.7341		chrI:1655664-1656702	pqn-88	6.8094	9.4802	8.06414		chrI:1655664-1656702	pqn-88	9.24472	8.8686	7.4864
chrI:1657633-1663323	Y71G12B.33	0	0.401911	0.890079		chrI:1657633-1663323	Y71G12B.33	0.834873	0	0		chrI:1657633-1663323	Y71G12B.33	0	0	0.424576		chrI:1657633-1663323	Y71G12B.33	0.441715	0	0		chrI:1657633-1663323	Y71G12B.33	0.356958	0	0
chrI:1663427-1666710	Y71G12B.22	1.39892	0.757459	1.04843		chrI:1663427-1666710	Y71G12B.22	1.08174	0.372605	1.70444		chrI:1663427-1666710	Y71G12B.22	1.51588	0.38469	1.00022		chrI:1663427-1666710	Y71G12B.22	0.520297	0.905462	0.789962		chrI:1663427-1666710	Y71G12B.22	0.588647	1.16167	1.00946
chrI:1667729-1669752	Y71G12B.17	1.49819	2.05055	2.09593		chrI:1667729-1669752	Y71G12B.17	2.45742	2.17258	2.3384		chrI:1667729-1669752	Y71G12B.17	2.35701	1.12152	1.6663		chrI:1667729-1669752	Y71G12B.17	1.38685	2.17886	1.31603		chrI:1667729-1669752	Y71G12B.17	2.24148	1.45145	1.96197
chrI:1670093-1672711		8.26439	6.32658	3.41905		chrI:1670093-1672711		7.78673	9.56895	6.80403		chrI:1670093-1672711		7.30425	4.95049	6.0737		chrI:1670093-1672711		8.79433	7.93813	6.11678		chrI:1670093-1672711		5.23013	4.25347	6.69086
chrI:1670209-1672711	Y71G12B.23	6.40591	6.06583	5.53529		chrI:1670209-1672711	Y71G12B.23	5.82128	6.73695	5.79821		chrI:1670209-1672711	Y71G12B.23	5.53602	6.65104	9.40225		chrI:1670209-1672711	Y71G12B.23	6.54126	7.2689	5.49754		chrI:1670209-1672711	Y71G12B.23	8.74644	7.73272	8.3594
chrI:1672872-1676432	Y71G12B.35	6.0389	3.77663	3.92845		chrI:1672872-1676432	Y71G12B.35	4.63571	3.82815	5.57458		chrI:1672872-1676432	Y71G12B.35	5.25248	4.88226	5.92396		chrI:1672872-1676432	Y71G12B.35	4.27643	4.25615	5.34707		chrI:1672872-1676432	Y71G12B.35	4.98052	3.74431	4.77888
chrI:1680511-1685065	drag-1	1.99584	1.89116	2.61762		chrI:1680511-1685065	drag-1	2.45527	2.04663	2.40311		chrI:1680511-1685065	drag-1	2.11945	2.20906	1.29858		chrI:1680511-1685065	drag-1	1.24707	1.40665	1.57785		chrI:1680511-1685065	drag-1	2.60344	2.32028	2.52033
chrI:1686217-1691613	Y71G12B.31	0.300458	0.711749	1.10338		chrI:1686217-1691613	Y71G12B.31	1.18279	0	1.2059		chrI:1686217-1691613	Y71G12B.31	0.911618	1.4459	0.902264		chrI:1686217-1691613	Y71G12B.31	1.09513	1.66383	0.831365		chrI:1686217-1691613	Y71G12B.31	1.26428	1.45542	1.39119
chrI:1691498-1691647	Y71G12B.37	0	0	0		chrI:1691498-1691647	Y71G12B.37	0	0	0		chrI:1691498-1691647	Y71G12B.37	0	0	0		chrI:1691498-1691647	Y71G12B.37	0	0	0		chrI:1691498-1691647	Y71G12B.37	0	0	0
chrI:1693191-1693459	Y71G12B.41	0	0	1.55655		chrI:1693191-1693459	Y71G12B.41	0	0	0		chrI:1693191-1693459	Y71G12B.41	0	0	0		chrI:1693191-1693459	Y71G12B.41	0	0	0		chrI:1693191-1693459	Y71G12B.41	0	0	2.49782
chrI:1698352-1700789	ubc-3	210.234	206.933	204.494		chrI:1698352-1700789	ubc-3	200.981	206.301	207.634		chrI:1698352-1700789	ubc-3	200.844	205.892	206.555		chrI:1698352-1700789	ubc-3	198.923	201.704	195.363		chrI:1698352-1700789	ubc-3	212.214	222.293	231.081
chrI:1701373-1701700	lsm-6	403.459	463.592	408.725		chrI:1701373-1701700	lsm-6	522.576	415.025	376.905		chrI:1701373-1701700	lsm-6	483.087	386.083	505.982		chrI:1701373-1701700	lsm-6	434.648	431.9	388.621		chrI:1701373-1701700	lsm-6	468.33	381.885	419.691
chrI:1702124-1707892	Y71G12B.13	45.945	42.8779	44.6481		chrI:1702124-1707892	Y71G12B.13	42.4858	48.6882	49.7358		chrI:1702124-1707892	Y71G12B.13	49.1959	45.9269	47.4565		chrI:1702124-1707892	Y71G12B.13	47.9673	44.5518	45.8605		chrI:1702124-1707892	Y71G12B.13	48.9164	51.457	50.5557
chrI:1709588-1711015	atg-5	26.8757	26.9924	0		chrI:1709588-1711015	atg-5	21.5188	16.3806	0		chrI:1709588-1711015	atg-5	22.4984	15.5846	28.0615		chrI:1709588-1711015	atg-5	21.1989	24.6367	17.5572		chrI:1709588-1711015	atg-5	13.4994	17.9267	22.2907
chrI:1709588-1715397		44.6217	41.1165	57.8338		chrI:1709588-1715397		46.9793	51.2266	53.9897		chrI:1709588-1715397		46.6088	49.5484	46.5983		chrI:1709588-1715397		47.6975	50.4958	60.0508		chrI:1709588-1715397		52.2189	48.3726	50.8387
chrI:1721598-1732877	Y71G12B.11	0	0	0		chrI:1721598-1732877	Y71G12B.11	0	0	0		chrI:1721598-1732877	Y71G12B.11	0	0	0		chrI:1721598-1732877	Y71G12B.11	0	0	0		chrI:1721598-1732877	Y71G12B.11	0	0	0
chrI:1721598-1740274		20.719	22.4747	22.5807		chrI:1721598-1740274		18.6172	24.6519	25.3275		chrI:1721598-1740274		24.938	28.3535	25.4521		chrI:1721598-1740274		27.6838	25.669	26.5763		chrI:1721598-1740274		29.0231	29.8244	27.1077
chrI:173421-175932		5.08115	4.24822	4.70659		chrI:173421-175932		5.86458	4.14557	3.81942		chrI:173421-175932		11.3721	8.43454	7.3155		chrI:173421-175932		8.53571	6.10992	7.79797		chrI:173421-175932		5.41678	2.95469	6.55121
chrI:1738615-1738726	Y71G12B.36	0	0	0		chrI:1738615-1738726	Y71G12B.36	0	0	0		chrI:1738615-1738726	Y71G12B.36	0	0	0		chrI:1738615-1738726	Y71G12B.36	0	0	0		chrI:1738615-1738726	Y71G12B.36	0	0	0
chrI:173873-175932	F56C11.6	2.53177	3.67957	2.89436		chrI:173873-175932	F56C11.6	4.38427	4.7105	4.8884		chrI:173873-175932	F56C11.6	1.78318	5.75471	5.85359		chrI:173873-175932	F56C11.6	0	3.02222	1.8031		chrI:173873-175932	F56C11.6	2.50964	4.42195	1.64192
chrI:1740764-1751057	mppa-1	38.938	37.4723	37.344		chrI:1740764-1751057	mppa-1	36.3751	39.3477	36.9712		chrI:1740764-1751057	mppa-1	30.1123	35.3659	32.2012		chrI:1740764-1751057	mppa-1	37.6987	34.9547	36.1041		chrI:1740764-1751057	mppa-1	33.3771	32.8726	30.9557
chrI:1751494-1754317	Y71G12B.10	72.5071	70.7629	60.833		chrI:1751494-1754317	Y71G12B.10	79.3762	63.6693	69.7551		chrI:1751494-1754317	Y71G12B.10	58.6375	69.7855	67.8217		chrI:1751494-1754317	Y71G12B.10	69.004	70.1324	64.514		chrI:1751494-1754317	Y71G12B.10	60.3343	59.3266	64.013
chrI:1755331-1763315	lin-65	0	0	0		chrI:1755331-1763315	lin-65	0	0	0		chrI:1755331-1763315	lin-65	0	0	0		chrI:1755331-1763315	lin-65	0	0	0		chrI:1755331-1763315	lin-65	0	0	0
chrI:1755331-1766031		56.6669	52.7699	57.1388		chrI:1755331-1766031		48.5894	55.1733	59.0236		chrI:1755331-1766031		57.4668	58.1	55.4372		chrI:1755331-1766031		54.9464	51.675	55.3592		chrI:1755331-1766031		56.0337	59.4281	56.9614
chrI:1767943-1790007	Y71G12B.8	49.1175	46.1105	48.4605		chrI:1767943-1790007	Y71G12B.8	46.922	50.1541	51.8019		chrI:1767943-1790007	Y71G12B.8	45.2806	47.7116	42.995		chrI:1767943-1790007	Y71G12B.8	52.9926	46.5281	51.0886		chrI:1767943-1790007	Y71G12B.8	45.6736	46.8017	49.0927
chrI:1771543-1775918	Y71G12B.25	7.90684	6.73345	8.19111		chrI:1771543-1775918	Y71G12B.25	6.89506	8.21072	10.2434		chrI:1771543-1775918	Y71G12B.25	6.88324	8.38069	6.9128		chrI:1771543-1775918	Y71G12B.25	5.41994	6.04629	6.25091		chrI:1771543-1775918	Y71G12B.25	6.31725	6.01176	7.8361
chrI:1779840-1782563	Y71G12B.26	1.39298	1.13136	1.25277		chrI:1779840-1782563	Y71G12B.26	0.489612	0.834801	0.299506		chrI:1779840-1782563	Y71G12B.26	0.402519	1.0534	0.199194		chrI:1779840-1782563	Y71G12B.26	0.41447	0.601078	0.786608		chrI:1779840-1782563	Y71G12B.26	0.837354	0.578366	0.58635
chrI:178566-181966		0	0	0		chrI:178566-181966		0	0	0		chrI:178566-181966		0	0	0		chrI:178566-181966		0	5.93941	0		chrI:178566-181966		0	6.74147	0
chrI:17910-26778	rcor-1	58.8188	61.4051	64.3131		chrI:17910-26778	rcor-1	56.5328	63.7469	67.9912		chrI:17910-26778	rcor-1	63.6619	62.8349	62.998		chrI:17910-26778	rcor-1	61.0387	61.6455	60.3832		chrI:17910-26778	rcor-1	61.8898	66.1143	65.3281
chrI:1791399-1791493	Y71G12B.42	0	0	0		chrI:1791399-1791493	Y71G12B.42	0	235.114	0		chrI:1791399-1791493	Y71G12B.42	0	0	0		chrI:1791399-1791493	Y71G12B.42	0	0	0		chrI:1791399-1791493	Y71G12B.42	212.249	0	0
chrI:1792456-1792900	Y71G12B.7	0	0	0		chrI:1792456-1792900	Y71G12B.7	0.550294	0	0		chrI:1792456-1792900	Y71G12B.7	0	1.07633	0		chrI:1792456-1792900	Y71G12B.7	0	0.562979	0.442049		chrI:1792456-1792900	Y71G12B.7	0	0	0
chrI:1793261-1796343	Y71G12B.6	28.6543	27.0494	27.2394		chrI:1793261-1796343	Y71G12B.6	36.4696	33.8424	32.9667		chrI:1793261-1796343	Y71G12B.6	47.9369	50.492	47.6606		chrI:1793261-1796343	Y71G12B.6	33.9912	33.5142	33.8947		chrI:1793261-1796343	Y71G12B.6	30.0074	28.3865	33.1918
chrI:1797440-1798647	Y71G12B.27	6.8094	7.74271	10.717		chrI:1797440-1798647	Y71G12B.27	7.37166	6.34792	8.88216		chrI:1797440-1798647	Y71G12B.27	5.50943	4.58766	7.49773		chrI:1797440-1798647	Y71G12B.27	5.67301	8.22719	8.61328		chrI:1797440-1798647	Y71G12B.27	5.73059	5.93724	8.59886
chrI:1799718-1805472	Y71G12B.5	0.0769623	0.218777	0.121127		chrI:1799718-1805472	Y71G12B.5	0.151486	0.0717465	0.231668		chrI:1799718-1805472	Y71G12B.5	0.077837	0.11111	0.115557		chrI:1799718-1805472	Y71G12B.5	0.0801481	0.0774889	0.121688		chrI:1799718-1805472	Y71G12B.5	0.0647693	0.223683	0.226771
chrI:180393-181966	F56C11.5	61.4546	52.6666	51.9362		chrI:180393-181966	F56C11.5	55.7333	43.4072	58.7161		chrI:180393-181966	F56C11.5	54.5165	54.9085	52.4874		chrI:180393-181966	F56C11.5	58.7562	44.5415	48.9157		chrI:180393-181966	F56C11.5	55.0721	50.4044	57.2101
chrI:1806397-1806988	Y71G12B.38	0.602107	0	0		chrI:1806397-1806988	Y71G12B.38	0.592567	0	0.604143		chrI:1806397-1806988	Y71G12B.38	0.60895	0	0.301351		chrI:1806397-1806988	Y71G12B.38	0	0.606226	0		chrI:1806397-1806988	Y71G12B.38	0	0.58332	0.506891
chrI:1808120-1811671	pghm-1	22.9386	27.3893	20.8682		chrI:1808120-1811671	pghm-1	21.9227	22.2493	23.2823		chrI:1808120-1811671	pghm-1	22.3947	20.1634	23.2267		chrI:1808120-1811671	pghm-1	20.7123	22.0276	22.642		chrI:1808120-1811671	pghm-1	23.5448	26.462	26.1203
chrI:1812956-1813539	Y71G12B.3	3.31474	4.03828	3.47793		chrI:1812956-1813539	Y71G12B.3	1.39809	3.97298	1.90054		chrI:1812956-1813539	Y71G12B.3	4.31024	2.73455	2.37001		chrI:1812956-1813539	Y71G12B.3	2.46568	3.33742	1.87181		chrI:1812956-1813539	Y71G12B.3	1.19554	1.37628	3.58785
chrI:1814103-1816019	Y71G12B.32	0.209743	0.397484	0.660206		chrI:1814103-1816019	Y71G12B.32	0.619258	0.391056	0		chrI:1814103-1816019	Y71G12B.32	0.636379	0.20187	0.20995		chrI:1814103-1816019	Y71G12B.32	1.09212	0.211178	0.497448		chrI:1814103-1816019	Y71G12B.32	0	0	0.353148
chrI:1816151-1818498	Y71G12B.2	0.268337	1.01705	1.12619		chrI:1816151-1818498	Y71G12B.2	0.396128	0	0.807733		chrI:1816151-1818498	Y71G12B.2	0.949852	1.03306	0.537203		chrI:1816151-1818498	Y71G12B.2	0.419166	0.675432	0.212139		chrI:1816151-1818498	Y71G12B.2	0.225824	0.129982	0.338853
chrI:1818591-1822933	Y71G12B.30	1.92124	1.06028	1.07511		chrI:1818591-1822933	Y71G12B.30	1.00843	1.31342	0.79055		chrI:1818591-1822933	Y71G12B.30	1.19026	1.35602	0.906744		chrI:1818591-1822933	Y71G12B.30	1.60061	2.1923	1.23921		chrI:1818591-1822933	Y71G12B.30	0.323372	0.325127	0.862622
chrI:182138-182771	F56C11.3	27.8242	34.6906	18.8225		chrI:182138-182771	F56C11.3	33.5086	26.9624	28.2857		chrI:182138-182771	F56C11.3	25.1783	24.6656	25.2864		chrI:182138-182771	F56C11.3	33.5511	18.062	23.1547		chrI:182138-182771	F56C11.3	24.9566	29.4389	25.8898
chrI:1822402-1823045	anr-42	0	0.280042	0		chrI:1822402-1823045	anr-42	0	0	0.433796		chrI:1822402-1823045	anr-42	0.665006	0	0.685355		chrI:1822402-1823045	anr-42	0	0	0.325753		chrI:1822402-1823045	anr-42	0.196818	0.539205	0
chrI:1823455-1825907	chaf-2	102.572	104.863	87.4906		chrI:1823455-1825907	chaf-2	96.4056	97.0546	101.863		chrI:1823455-1825907	chaf-2	96.2871	94.7481	101.377		chrI:1823455-1825907	chaf-2	95.9423	94.7968	97.1548		chrI:1823455-1825907	chaf-2	93.1348	95.1365	96.5065
chrI:1831914-1832064	Y71G12B.28	41.8197	0	0		chrI:1831914-1832064	Y71G12B.28	27.4381	0	13.9871		chrI:1831914-1832064	Y71G12B.28	0	0	0		chrI:1831914-1832064	Y71G12B.28	29.0339	14.0353	11.0205		chrI:1831914-1832064	Y71G12B.28	11.7314	0	11.7355
chrI:1832168-1832423	C53H9.3	215.443	258.472	229.696		chrI:1832168-1832423	C53H9.3	277.007	215.42	254.525		chrI:1832168-1832423	C53H9.3	230.192	250.834	224.352		chrI:1832168-1832423	C53H9.3	224.361	236.16	201.915		chrI:1832168-1832423	C53H9.3	216.403	237.336	254.508
chrI:1832898-1834748		86.7838	94.9948	87.2759		chrI:1832898-1834748		111.745	91.0074	87.3887		chrI:1832898-1834748		71.4728	77.4043	83.3575		chrI:1832898-1834748		83.2981	82.9332	84.8698		chrI:1832898-1834748		81.2023	90.602	87.9075
chrI:1833494-1834459	C53H9.2	0	0	0		chrI:1833494-1834459	C53H9.2	0	0	0		chrI:1833494-1834459	C53H9.2	0	0	0		chrI:1833494-1834459	C53H9.2	0	0	0		chrI:1833494-1834459	C53H9.2	0	0	0
chrI:183375-207952	atm-1	8.9219	12.6177	14.7816		chrI:183375-207952	atm-1	9.62792	13.327	14.3293		chrI:183375-207952	atm-1	15.9597	15.5595	15.7959		chrI:183375-207952	atm-1	14.362	15.3502	15.0809		chrI:183375-207952	atm-1	17.1407	17.2727	16.4217
chrI:1834890-1835396	rpl-27	3070.75	3039.43	2899.37		chrI:1834890-1835396	rpl-27	3372.53	2808.41	2915.58		chrI:1834890-1835396	rpl-27	2742.49	2492.11	2763.54		chrI:1834890-1835396	rpl-27	2809.81	2810.51	2713.9		chrI:1834890-1835396	rpl-27	2414.17	2471.59	2477.06
chrI:1835937-1840890	egl-30	129.364	101.403	107.817		chrI:1835937-1840890	egl-30	77.732	124.566	124.344		chrI:1835937-1840890	egl-30	114.929	110.851	108.66		chrI:1835937-1840890	egl-30	126.838	122.868	116.575		chrI:1835937-1840890	egl-30	131.061	127.161	132.102
chrI:1840680-1840747	M01D7.10	0	0	0		chrI:1840680-1840747	M01D7.10	0	0	0		chrI:1840680-1840747	M01D7.10	0	0	0		chrI:1840680-1840747	M01D7.10	0	0	0		chrI:1840680-1840747	M01D7.10	0	0	0
chrI:1841239-1841336	M01D7.11	10859	8664.83	8395.31		chrI:1841239-1841336	M01D7.11	8249.59	13319.8	12807.3		chrI:1841239-1841336	M01D7.11	7899.64	9167.9	10869.7		chrI:1841239-1841336	M01D7.11	11506.9	9207	11145.2		chrI:1841239-1841336	M01D7.11	14589.8	11073.9	12830.6
chrI:1842461-1843088	emr-1	149.358	152.385	127.555		chrI:1842461-1843088	emr-1	164.767	146.683	152.303		chrI:1842461-1843088	emr-1	143.327	148.432	143.247		chrI:1842461-1843088	emr-1	144.689	151.079	140.046		chrI:1842461-1843088	emr-1	141.188	148.399	137.435
chrI:1843408-1843787	nlp-12	44.8331	42.4817	23.5202		chrI:1843408-1843787	nlp-12	20.0558	17.0978	34.7609		chrI:1843408-1843787	nlp-12	30.9154	21.5751	28.5583		chrI:1843408-1843787	nlp-12	23.3445	49.2435	33.8326		chrI:1843408-1843787	nlp-12	39.4452	51.3314	27.4496
chrI:1845222-1850404	tag-96	10.3508	10.1711	11.162		chrI:1845222-1850404	tag-96	7.73439	10.6321	7.50083		chrI:1845222-1850404	tag-96	8.62673	8.30186	8.34634		chrI:1845222-1850404	tag-96	9.2821	8.68465	8.86491		chrI:1845222-1850404	tag-96	7.50105	7.52085	6.85817
chrI:1851734-1855128	M01D7.9	4.83791	4.24461	5.82811		chrI:1851734-1855128	M01D7.9	5.46664	5.51227	6.1128		chrI:1851734-1855128	M01D7.9	5.25534	6.89825	6.63628		chrI:1851734-1855128	M01D7.9	6.15777	2.70612	5.09961		chrI:1851734-1855128	M01D7.9	5.88098	6.59647	5.12878
chrI:1857893-1860580	M01D7.1	0.131055	0.248362	0.275014		chrI:1857893-1860580	M01D7.1	0.77387	0.244346	0.525992		chrI:1857893-1860580	M01D7.1	0.397633	0.378406	0.524737		chrI:1857893-1860580	M01D7.1	0.409439	0.395855	0.310824		chrI:1857893-1860580	M01D7.1	0.330876	0.380897	0.88264
chrI:1862972-1872281	scm-1	85.2985	81.1862	73.359		chrI:1862972-1872281	scm-1	77.0662	81.8878	88.2656		chrI:1862972-1872281	scm-1	75.8541	87.7248	79.7839		chrI:1862972-1872281	scm-1	82.3426	81.2745	83.2126		chrI:1862972-1872281	scm-1	85.0505	78.9425	79.3009
chrI:1874178-1883474	tub-2	24.3801	23.3822	24.1149		chrI:1874178-1883474	tub-2	19.5783	26.358	25.8641		chrI:1874178-1883474	tub-2	24.8712	24.8093	24.8279		chrI:1874178-1883474	tub-2	26.0946	27.6579	27.5059		chrI:1874178-1883474	tub-2	27.3568	27.31	24.0524
chrI:1885206-1894865	Y71G12A.4	1.20234	0.651015	0.630765		chrI:1885206-1894865	Y71G12A.4	1.01425	1.12085	0.861716		chrI:1885206-1894865	Y71G12A.4	0.868572	1.32252	1.28949		chrI:1885206-1894865	Y71G12A.4	1.25211	1.3835	1.22211		chrI:1885206-1894865	Y71G12A.4	0.650476	1.16482	1.5906
chrI:1895236-1922954	Y71G12A.2	15.9565	11.5536	18.6931		chrI:1895236-1922954	Y71G12A.2	19.6077	15.8881	12.7421		chrI:1895236-1922954	Y71G12A.2	9.46627	10.6002	10.1075		chrI:1895236-1922954	Y71G12A.2	0	12.9435	10.0065		chrI:1895236-1922954	Y71G12A.2	11.3424	10.5001	0
chrI:1895236-1922954		13.6002	14.6525	13.9443		chrI:1895236-1922954		12.1816	17.7108	16.0976		chrI:1895236-1922954		16.1518	16.6748	15.642		chrI:1895236-1922954		19.3758	15.4348	17.0796		chrI:1895236-1922954		16.1021	18.4546	18.4243
chrI:1911847-1913908	Y51F10.7	108.495	104.669	91.7181		chrI:1911847-1913908	Y51F10.7	46.1959	50.047	45.6882		chrI:1911847-1913908	Y51F10.7	32.9753	29.4872	28.1353		chrI:1911847-1913908	Y51F10.7	31.9054	32.8278	33.1092		chrI:1911847-1913908	Y51F10.7	13.01	15.7937	15.3807
chrI:1916943-1917066	anr-19	0	0	0		chrI:1916943-1917066	anr-19	0	0	0		chrI:1916943-1917066	anr-19	0	0	0		chrI:1916943-1917066	anr-19	0	0	0		chrI:1916943-1917066	anr-19	0	0	0
chrI:1924374-1932034	hex-4	48.034	45.2488	42.7422		chrI:1924374-1932034	hex-4	49.7984	48.2174	46.3458		chrI:1924374-1932034	hex-4	44.1599	47.3115	46.3958		chrI:1924374-1932034	hex-4	43.9679	49.17	48.593		chrI:1924374-1932034	hex-4	47.1389	52.9057	49.5855
chrI:1932354-1945034	Y51F10.4	30.202	34.4124	33.396		chrI:1932354-1945034	Y51F10.4	34.4158	33.07	35.4055		chrI:1932354-1945034	Y51F10.4	33.9065	36.374	31.2894		chrI:1932354-1945034	Y51F10.4	35.8442	31.851	30.2001		chrI:1932354-1945034	Y51F10.4	34.74	28.8033	39.5003
chrI:1950774-1958456	Y51F10.10	39.0511	40.0517	37.2007		chrI:1950774-1958456	Y51F10.10	40.1088	39.9333	38.4236		chrI:1950774-1958456	Y51F10.10	43.068	42.5642	45.4678		chrI:1950774-1958456	Y51F10.10	38.1053	37.6033	40.3987		chrI:1950774-1958456	Y51F10.10	39.8725	43.7612	40.5767
chrI:1961667-1964975	Y51F10.11	47.8139	51.4051	62.3883		chrI:1961667-1964975	Y51F10.11	42.8334	54.574	50.4359		chrI:1961667-1964975	Y51F10.11	57.3469	57.229	48.7816		chrI:1961667-1964975	Y51F10.11	60.3263	58.6334	59.1234		chrI:1961667-1964975	Y51F10.11	64.2274	61.7628	57.5408
chrI:1967820-1973695	Y51F10.3	73.1814	67.5498	64.8695		chrI:1967820-1973695	Y51F10.3	62.8329	71.7505	74.0619		chrI:1967820-1973695	Y51F10.3	65.2081	67.1556	79.1897		chrI:1967820-1973695	Y51F10.3	67.5384	71.2684	70.7227		chrI:1967820-1973695	Y51F10.3	65.7286	67.2309	69.0441
chrI:1978054-1983282	Y51F10.2	255.331	266.032	239.27		chrI:1978054-1983282	Y51F10.2	256.854	255.453	264.89		chrI:1978054-1983282	Y51F10.2	257.146	257.948	256.945		chrI:1978054-1983282	Y51F10.2	244.196	243.882	237.019		chrI:1978054-1983282	Y51F10.2	260.145	262.144	255.773
chrI:1988725-2010482	gap-3	7.92368	11.8038	17.0412		chrI:1988725-2010482	gap-3	7.33258	13.7076	13.0926		chrI:1988725-2010482	gap-3	18.4196	16.1631	14.8765		chrI:1988725-2010482	gap-3	15.1486	17.1862	17.0786		chrI:1988725-2010482	gap-3	20.2373	18.3318	20.3106
chrI:2019434-2019526	Y20F4.11	0	0	0		chrI:2019434-2019526	Y20F4.11	0	0	0		chrI:2019434-2019526	Y20F4.11	0	0	0		chrI:2019434-2019526	Y20F4.11	0	0	0		chrI:2019434-2019526	Y20F4.11	0	0	0
chrI:2026415-2033403	crtc-1	13.471	13.4565	12.6867		chrI:2026415-2033403	crtc-1	10.9415	13.9198	14.0051		chrI:2026415-2033403	crtc-1	12.4751	14.8789	12.4283		chrI:2026415-2033403	crtc-1	13.4793	15.6058	14.6915		chrI:2026415-2033403	crtc-1	14.5466	13.8369	15.5764
chrI:2034533-2043783	Y20F4.4	8.54872	8.61599	8.30149		chrI:2034533-2043783	Y20F4.4	7.27995	9.33337	9.29357		chrI:2034533-2043783	Y20F4.4	8.27821	8.34084	8.22491		chrI:2034533-2043783	Y20F4.4	8.6839	9.0187	8.46758		chrI:2034533-2043783	Y20F4.4	10.0694	9.78263	9.95506
chrI:2046541-2048916	linc-30	0.134497	0.555709	0.452891		chrI:2046541-2048916	linc-30	0.877308	0.629824	0.329533		chrI:2046541-2048916	linc-30	0.664309	0.85797	0.939275		chrI:2046541-2048916	linc-30	0.390876	0.6141	0.778921		chrI:2046541-2048916	linc-30	0.376418	0.61135	0.52664
chrI:2049142-2050180	Y20F4.8	0.367575	0.464395	0		chrI:2049142-2050180	Y20F4.8	0.482334	0.342664	0.983514		chrI:2049142-2050180	Y20F4.8	0.991339	0.589629	0.122646		chrI:2049142-2050180	Y20F4.8	1.14837	0.37009	0.484322		chrI:2049142-2050180	Y20F4.8	0.30934	0.59351	0.206298
chrI:2061738-2063945	Y37E3.1	45.4094	47.1669	45.833		chrI:2061738-2063945	Y37E3.1	50.1887	47.067	44.034		chrI:2061738-2063945	Y37E3.1	39.0418	39.8917	42.7087		chrI:2061738-2063945	Y37E3.1	44.0095	40.0946	41.1195		chrI:2061738-2063945	Y37E3.1	44.7127	47.634	43.5308
chrI:2064307-2064562	rpb-10	691.72	727.866	693.697		chrI:2064307-2064562	rpb-10	906.428	716.095	732.406		chrI:2064307-2064562	rpb-10	699.582	742.998	592.942		chrI:2064307-2064562	rpb-10	728.313	792.649	830.854		chrI:2064307-2064562	rpb-10	787.969	644.221	707.808
chrI:2065070-2065382	moag-4	794.571	829.434	709.524		chrI:2065070-2065382	moag-4	1016.76	686.438	776.527		chrI:2065070-2065382	moag-4	866.294	773.786	799.117		chrI:2065070-2065382	moag-4	807.9	862.42	778.151		chrI:2065070-2065382	moag-4	780.927	762.501	729.011
chrI:2065751-2069052	arl-13	0.907969	1.82824	0.714503		chrI:2065751-2069052	arl-13	1.56377	1.37546	1.1388		chrI:2065751-2069052	arl-13	1.14786	1.42007	1.02247		chrI:2065751-2069052	arl-13	0.945554	1.48555	0.807539		chrI:2065751-2069052	arl-13	1.81479	1.64932	0.955481
chrI:2068820-2068954	Y37E3.26	0	0	0		chrI:2068820-2068954	Y37E3.26	0	0	0		chrI:2068820-2068954	Y37E3.26	0	0	0		chrI:2068820-2068954	Y37E3.26	0	0	0		chrI:2068820-2068954	Y37E3.26	0	0	0
chrI:2069131-2069516	rla-1	4576.32	4988.2	4680.07		chrI:2069131-2069516	rla-1	5848.68	4447.64	4594.96		chrI:2069131-2069516	rla-1	4204.31	4038.19	4307.9		chrI:2069131-2069516	rla-1	4263.49	4594.14	4251.51		chrI:2069131-2069516	rla-1	4216.07	4109.05	4193.64
chrI:2069723-2070607	Y37E3.8	10986.9	11027.7	10525.6		chrI:2069723-2070607	Y37E3.8	13632.5	10410.9	10613.1		chrI:2069723-2070607	Y37E3.8	9774.29	9892.81	10081.3		chrI:2069723-2070607	Y37E3.8	10416	10369	10164.6		chrI:2069723-2070607	Y37E3.8	9601.86	9503.01	10266.6
chrI:2069886-2070026	Y37E3.22	38.7824	18.3742	0		chrI:2069886-2070026	Y37E3.22	0	18.0771	0		chrI:2069886-2070026	Y37E3.22	0	18.6634	0		chrI:2069886-2070026	Y37E3.22	0	0	0		chrI:2069886-2070026	Y37E3.22	32.6382	37.5724	0
chrI:2070218-2070361	Y37E3.28	0	18.5438	0		chrI:2070218-2070361	Y37E3.28	0	0	0		chrI:2070218-2070361	Y37E3.28	0	0	0		chrI:2070218-2070361	Y37E3.28	0	0	0		chrI:2070218-2070361	Y37E3.28	0	0	0
chrI:2070258-2070397	Y37E3.21	0	16.7676	0		chrI:2070258-2070397	Y37E3.21	0	37.456	40.3149		chrI:2070258-2070397	Y37E3.21	0	0	0		chrI:2070258-2070397	Y37E3.21	0	20.227	15.8822		chrI:2070258-2070397	Y37E3.21	0	0	0
chrI:2070675-2070894	Y37E3.27	0	0	0		chrI:2070675-2070894	Y37E3.27	0	0	0		chrI:2070675-2070894	Y37E3.27	0	0	0		chrI:2070675-2070894	Y37E3.27	0	0	0		chrI:2070675-2070894	Y37E3.27	0	0	0
chrI:2071355-2072301	phb-1	231.143	236.741	227.721		chrI:2071355-2072301	phb-1	217.956	222.207	217.276		chrI:2071355-2072301	phb-1	184.66	202.257	217.906		chrI:2071355-2072301	phb-1	210.131	218.025	206.209		chrI:2071355-2072301	phb-1	202.807	197.708	207.987
chrI:2072691-2076103	Y37E3.10	217.761	213.5	217.045		chrI:2072691-2076103	Y37E3.10	248.201	222.749	211.289		chrI:2072691-2076103	Y37E3.10	206.831	210.064	200.741		chrI:2072691-2076103	Y37E3.10	214.907	196.553	207.507		chrI:2072691-2076103	Y37E3.10	220.164	214.447	216.277
chrI:2078970-2085493	Y37E3.11	75.0612	71.3418	66.8488		chrI:2078970-2085493	Y37E3.11	74.3143	68.9267	63.3263		chrI:2078970-2085493	Y37E3.11	88.0437	91.2779	83.1962		chrI:2078970-2085493	Y37E3.11	71.4982	73.7646	78.7069		chrI:2078970-2085493	Y37E3.11	70.64	72.066	69.813
chrI:2084808-2085030	Y37E3.29	0	0	0		chrI:2084808-2085030	Y37E3.29	0	0	0		chrI:2084808-2085030	Y37E3.29	0	0	0		chrI:2084808-2085030	Y37E3.29	0	0	2.20824		chrI:2084808-2085030	Y37E3.29	0	0	0
chrI:2085039-2085158	Y37E3.20	0	0	0		chrI:2085039-2085158	Y37E3.20	0	42.9995	0		chrI:2085039-2085158	Y37E3.20	46.6497	0	0		chrI:2085039-2085158	Y37E3.20	0	46.4411	0		chrI:2085039-2085158	Y37E3.20	0	44.6863	0
chrI:2085675-2093799	iglr-3	3.61053	3.50073	3.52399		chrI:2085675-2093799	iglr-3	3.9665	4.53997	3.36999		chrI:2085675-2093799	iglr-3	2.123	2.10116	1.76502		chrI:2085675-2093799	iglr-3	2.71069	3.80431	2.12419		chrI:2085675-2093799	iglr-3	4.09847	4.22999	4.94813
chrI:209319-211667	Y48G1BL.7	0.202859	0.192219	0.141897		chrI:209319-211667	Y48G1BL.7	0.266193	0.504296	0.135697		chrI:209319-211667	Y48G1BL.7	0.205164	0.390489	0		chrI:209319-211667	Y48G1BL.7	0.211256	0.272329	0.320748		chrI:209319-211667	Y48G1BL.7	0.398347	0.196529	0.398485
chrI:2096289-2096309	Y50D7A.16	0	0	0		chrI:2096289-2096309	Y50D7A.16	0	0	0		chrI:2096289-2096309	Y50D7A.16	0	0	0		chrI:2096289-2096309	Y50D7A.16	0	0	0		chrI:2096289-2096309	Y50D7A.16	0	0	0
chrI:2097349-2103279	npp-13	0	0	0		chrI:2097349-2103279	npp-13	0	0	0		chrI:2097349-2103279	npp-13	0	0	0		chrI:2097349-2103279	npp-13	0	0	0		chrI:2097349-2103279	npp-13	0	0	0
chrI:2097349-2123272		78.7047	68.9467	66.598		chrI:2097349-2123272		63.6277	73.4148	73.9554		chrI:2097349-2123272		67.8668	69.2602	70.3803		chrI:2097349-2123272		72.5829	72.0264	69.2304		chrI:2097349-2123272		67.6644	74.3303	66.9731
chrI:2107459-2108632	Y37E3.19	0.811086	0.768547	1.70204		chrI:2107459-2108632	Y37E3.19	1.59647	1.51224	2.03457		chrI:2107459-2108632	Y37E3.19	1.23046	0.390321	0		chrI:2107459-2108632	Y37E3.19	1.68932	2.04159	2.24427		chrI:2107459-2108632	Y37E3.19	2.04776	0	0.682823
chrI:2113786-2118521	fpn-1.1	9.3835	8.38119	7.82796		chrI:2113786-2118521	fpn-1.1	7.03967	7.52864	7.94893		chrI:2113786-2118521	fpn-1.1	8.63447	10.2897	9.70072		chrI:2113786-2118521	fpn-1.1	8.00977	11.0739	9.12087		chrI:2113786-2118521	fpn-1.1	5.95503	8.04753	7.5111
chrI:2128592-2145764	Y37E3.17	90.5457	83.6887	84.7173		chrI:2128592-2145764	Y37E3.17	77.4267	83.5244	84.5719		chrI:2128592-2145764	Y37E3.17	80.5573	84.2492	80.1315		chrI:2128592-2145764	Y37E3.17	85.3277	83.8407	81.5374		chrI:2128592-2145764	Y37E3.17	80.5318	82.5407	80.5534
chrI:2149893-2149913	Y37E3.25	0	0	0		chrI:2149893-2149913	Y37E3.25	0	0	0		chrI:2149893-2149913	Y37E3.25	0	0	0		chrI:2149893-2149913	Y37E3.25	0	0	0		chrI:2149893-2149913	Y37E3.25	0	0	0
chrI:2150221-2150241	Y37E3.23	0	0	0		chrI:2150221-2150241	Y37E3.23	0	0	0		chrI:2150221-2150241	Y37E3.23	0	0	0		chrI:2150221-2150241	Y37E3.23	0	0	0		chrI:2150221-2150241	Y37E3.23	0	0	0
chrI:2160073-2202182	afd-1	0	0	0		chrI:2160073-2202182	afd-1	0	0	0		chrI:2160073-2202182	afd-1	0	0	0		chrI:2160073-2202182	afd-1	0	0	0		chrI:2160073-2202182	afd-1	0	0	0
chrI:2160073-2209335		44.5129	43.5952	43.7855		chrI:2160073-2209335		37.6865	45.1056	45.1633		chrI:2160073-2209335		49.2884	45.9798	46.9145		chrI:2160073-2209335		46.9998	46.9039	49.5111		chrI:2160073-2209335		47.7903	47.8153	47.5087
chrI:216180-218955	Y48G1BL.1	6.78906	6.92618	6.62467		chrI:216180-218955	Y48G1BL.1	6.81513	7.21501	6.47142		chrI:216180-218955	Y48G1BL.1	6.56868	6.09861	6.22945		chrI:216180-218955	Y48G1BL.1	5.60894	6.65323	5.63558		chrI:216180-218955	Y48G1BL.1	5.48494	8.5504	7.5825
chrI:219734-220560	Y48G1BL.5	14.7594	17.7891	16.1647		chrI:219734-220560	Y48G1BL.5	12.8621	14.6596	14.6882		chrI:219734-220560	Y48G1BL.5	15.3545	13.9149	11.9038		chrI:219734-220560	Y48G1BL.5	15.1818	17.4869	13.7545		chrI:219734-220560	Y48G1BL.5	20.8035	15.644	16.6943
chrI:221063-221575	Y48G1BL.6	30.3232	36.454	36.161		chrI:221063-221575	Y48G1BL.6	27.8708	37.7946	34.1787		chrI:221063-221575	Y48G1BL.6	32.6943	38.1847	30.2194		chrI:221063-221575	Y48G1BL.6	33.8042	37.39	32.3155		chrI:221063-221575	Y48G1BL.6	33.9506	32.483	34.5246
chrI:2216218-2219419	W03F11.5	1.43767	1.53255	1.50845		chrI:2216218-2219419	W03F11.5	1.23803	1.67529	1.0819		chrI:2216218-2219419	W03F11.5	0.545253	1.21074	0.359772		chrI:2216218-2219419	W03F11.5	0.935737	1.4475	0.71036		chrI:2216218-2219419	W03F11.5	0.907425	0.174101	1.36161
chrI:2219547-2222295	W03F11.1	310.052	299.766	270.243		chrI:2219547-2222295	W03F11.1	300.935	247.314	273.54		chrI:2219547-2222295	W03F11.1	281.889	244.174	258.021		chrI:2219547-2222295	W03F11.1	235.385	239.661	244.152		chrI:2219547-2222295	W03F11.1	250.144	261.155	247.148
chrI:2223354-2233193	gcy-17	0.0304294	0	0		chrI:2223354-2233193	gcy-17	0.0299472	0.0851013	0.0610646		chrI:2223354-2233193	gcy-17	0.0307752	0.0292872	0.0304594		chrI:2223354-2233193	gcy-17	0.031689	0.0612751	0.048113		chrI:2223354-2233193	gcy-17	0.0512169	0.0294799	0
chrI:2233779-2234848	dct-9	0.591594	0.84085	0.93108		chrI:2233779-2234848	dct-9	1.16444	1.37875	0.296798		chrI:2233779-2234848	dct-9	0.299159	1.99286	0.296089		chrI:2233779-2234848	dct-9	0.616083	0.893463	0.935393		chrI:2233779-2234848	dct-9	0.746803	0.573136	0.996082
chrI:2235642-2241359	W03F11.4	0.937334	0.984192	0.983482		chrI:2235642-2241359	W03F11.4	0.74796	1.06274	1.01676		chrI:2235642-2241359	W03F11.4	0.768638	0.853385	0.912901		chrI:2235642-2241359	W03F11.4	0.896988	1.17331	1.36189		chrI:2235642-2241359	W03F11.4	0.682234	1.07989	0.68247
chrI:2242231-2247283	lgc-51	0.0845947	0	0		chrI:2242231-2247283	lgc-51	0	0	0		chrI:2242231-2247283	lgc-51	0	0	0		chrI:2242231-2247283	lgc-51	0	0	0.133756		chrI:2242231-2247283	lgc-51	0	0	0.071217
chrI:2250161-2253922	F12B6.2	0	5.18829	13.5515		chrI:2250161-2253922	F12B6.2	0	7.32672	6.8517		chrI:2250161-2253922	F12B6.2	0	2.98941	5.24887		chrI:2250161-2253922	F12B6.2	8.07592	10.0701	7.19371		chrI:2250161-2253922	F12B6.2	0	7.71439	3.82412
chrI:2250161-2254801		28.8786	26.9963	19.7941		chrI:2250161-2254801		31.0746	22.6387	25.7952		chrI:2250161-2254801		16.6486	15.9576	13.054		chrI:2250161-2254801		25.2912	21.6702	27.2701		chrI:2250161-2254801		22.5717	18.5767	21.244
chrI:2256153-2272868	abt-2	2.51173	2.48817	3.3199		chrI:2256153-2272868	abt-2	1.66936	3.11694	3.06027		chrI:2256153-2272868	abt-2	3.00214	3.10814	2.92236		chrI:2256153-2272868	abt-2	3.34605	3.62915	3.32668		chrI:2256153-2272868	abt-2	3.40404	3.25501	3.51506
chrI:2262146-2483043	ZK1025.13	0	0	0		chrI:2262146-2483043	ZK1025.13	0	0	0		chrI:2262146-2483043	ZK1025.13	0	0	0		chrI:2262146-2483043	ZK1025.13	0	0	0		chrI:2262146-2483043	ZK1025.13	0	0	0
chrI:2279848-2280802	Y39G10AL.1	45.153	51.2015	40.7745		chrI:2279848-2280802	Y39G10AL.1	46.6231	41.4029	40.4781		chrI:2279848-2280802	Y39G10AL.1	50.9066	36.6901	41.1224		chrI:2279848-2280802	Y39G10AL.1	49.7201	44.3441	48.5708		chrI:2279848-2280802	Y39G10AL.1	42.6716	38.7244	45.1789
chrI:2281621-2289749	cdk-7	105.973	108.763	107.656		chrI:2281621-2289749	cdk-7	116.407	97.2212	98.9222		chrI:2281621-2289749	cdk-7	108.488	99.3769	111.784		chrI:2281621-2289749	cdk-7	109.955	110.742	104.878		chrI:2281621-2289749	cdk-7	101.068	97.0188	99.5759
chrI:2293218-2296603	Y39G10AR.11	55.6148	54.572	58.7482		chrI:2293218-2296603	Y39G10AR.11	60.9903	62.2061	63.3158		chrI:2293218-2296603	Y39G10AR.11	61.4382	60.915	57.6967		chrI:2293218-2296603	Y39G10AR.11	64.047	61.0212	62.8052		chrI:2293218-2296603	Y39G10AR.11	59.4064	61.4985	58.7133
chrI:2297818-2304394		151.284	142.764	128.007		chrI:2297818-2304394		113.224	141.392	140.4		chrI:2297818-2304394		145.736	146.721	152.903		chrI:2297818-2304394		128.821	131.86	124.61		chrI:2297818-2304394		135.184	140.8	138.874
chrI:2300114-2302635	epg-2	119.99	111.372	105.477		chrI:2300114-2302635	epg-2	128.068	113.993	120.943		chrI:2300114-2302635	epg-2	118.211	116.535	122.892		chrI:2300114-2302635	epg-2	136.993	127.508	132.917		chrI:2300114-2302635	epg-2	116.166	119.89	114.784
chrI:2302799-2304394	tpxl-1	0	0	0		chrI:2302799-2304394	tpxl-1	0	0	0		chrI:2302799-2304394	tpxl-1	0	0	0		chrI:2302799-2304394	tpxl-1	0	0	0		chrI:2302799-2304394	tpxl-1	0	0	0
chrI:2304717-2306788	icp-1	83.4946	86.4818	84.5224		chrI:2304717-2306788	icp-1	84.1598	85.0833	87.6465		chrI:2304717-2306788	icp-1	83.3911	84.1311	91.5426		chrI:2304717-2306788	icp-1	86.5683	84.1892	86.527		chrI:2304717-2306788	icp-1	86.597	91.742	92.2955
chrI:2307268-2308784		0	0	0		chrI:2307268-2308784		0	0	0		chrI:2307268-2308784		0	0	0		chrI:2307268-2308784		0	0	0		chrI:2307268-2308784		0	0	0
chrI:2307411-2308784	Y39G10AR.9	81.9215	86.6039	73.6602		chrI:2307411-2308784	Y39G10AR.9	88.0442	74.8498	76.1666		chrI:2307411-2308784	Y39G10AR.9	64.9218	69.9223	70.6812		chrI:2307411-2308784	Y39G10AR.9	73.216	72.5309	70.2423		chrI:2307411-2308784	Y39G10AR.9	75.2025	75.2195	77.8877
chrI:2308978-2312047	Y39G10AR.21	31.4448	30.6863	28.5102		chrI:2308978-2312047	Y39G10AR.21	29.0125	31.8628	29.0648		chrI:2308978-2312047	Y39G10AR.21	25.4936	29.2776	27.5414		chrI:2308978-2312047	Y39G10AR.21	27.3184	29.2511	27.2237		chrI:2308978-2312047	Y39G10AR.21	29.6272	30.6293	27.6951
chrI:2312511-2312898	Y39G10AR.20	278.189	250.904	198.448		chrI:2312511-2312898	Y39G10AR.20	289.293	258.601	259.361		chrI:2312511-2312898	Y39G10AR.20	239.905	235.89	242.965		chrI:2312511-2312898	Y39G10AR.20	243.745	211.061	237.995		chrI:2312511-2312898	Y39G10AR.20	238.758	246.604	257.749
chrI:2313312-2315762	Y39G10AR.8	209.541	206.807	191.099		chrI:2313312-2315762	Y39G10AR.8	202.724	196.602	201.507		chrI:2313312-2315762	Y39G10AR.8	196.437	190.114	189.34		chrI:2313312-2315762	Y39G10AR.8	197.776	193.088	185.921		chrI:2313312-2315762	Y39G10AR.8	170.292	179.974	188.013
chrI:2315823-2315989	Y39G10AR.30	1803.6	1583.34	1577		chrI:2315823-2315989	Y39G10AR.30	2062.16	1524.77	1410.5		chrI:2315823-2315989	Y39G10AR.30	1564.79	1404.04	1601.83		chrI:2315823-2315989	Y39G10AR.30	1436.32	1611.2	1286.08		chrI:2315823-2315989	Y39G10AR.30	1383.93	1293.36	1228.1
chrI:2316310-2317943	Y39G10AR.7	36.5121	38.9515	35.3291		chrI:2316310-2317943	Y39G10AR.7	32.1511	37.9321	36.6356		chrI:2316310-2317943	Y39G10AR.7	37.7721	39.4036	36.3809		chrI:2316310-2317943	Y39G10AR.7	36.2833	33.4811	34.7441		chrI:2316310-2317943	Y39G10AR.7	31.6416	32.9445	34.3254
chrI:231691-238252	Y48G1BM.6	1.2523	1.48327	1.46326		chrI:231691-238252	Y48G1BM.6	1.41452	1.63175	1.59446		chrI:231691-238252	Y48G1BM.6	1.24254	1.05006	0.992381		chrI:231691-238252	Y48G1BM.6	1.43751	1.54743	1.59005		chrI:231691-238252	Y48G1BM.6	1.89223	1.64521	1.46958
chrI:2318428-2321812	mcm-4	137.146	131.315	118.925		chrI:2318428-2321812	mcm-4	127.592	129.107	135.943		chrI:2318428-2321812	mcm-4	133.981	128.67	134.899		chrI:2318428-2321812	mcm-4	128.279	133.518	127.417		chrI:2318428-2321812	mcm-4	128.683	129.691	122.717
chrI:2322077-2322553	Y39G10AR.32	89.4644	77.3546	74.5085		chrI:2322077-2322553	Y39G10AR.32	84.1949	74.5399	76.863		chrI:2322077-2322553	Y39G10AR.32	68.4264	79.6483	83.396		chrI:2322077-2322553	Y39G10AR.32	73.9519	52.92	75.5904		chrI:2322077-2322553	Y39G10AR.32	95.0545	77.464	96.4995
chrI:2324083-2327254	Y39G10AR.15	0.563125	0.415015	0.393899		chrI:2324083-2327254	Y39G10AR.15	0.431047	0.933264	0.439468		chrI:2324083-2327254	Y39G10AR.15	0.379683	0.481767	0.438419		chrI:2324083-2327254	Y39G10AR.15	0.390957	0.692973	0.54412		chrI:2324083-2327254	Y39G10AR.15	0.210627	0.303086	0.368724
chrI:2327990-2330156	srbc-64	0.153635	0.145577	0		chrI:2327990-2330156	srbc-64	0.151201	0.143223	0		chrI:2327990-2330156	srbc-64	0.310762	0	0		chrI:2327990-2330156	srbc-64	0	0	0.121459		chrI:2327990-2330156	srbc-64	0	0	0.258678
chrI:2330963-2332602	Y39G10AR.16	4.06051	3.64504	4.93312		chrI:2330963-2332602	Y39G10AR.16	3.78585	4.38301	5.36085		chrI:2330963-2332602	Y39G10AR.16	2.59368	2.67396	2.35314		chrI:2330963-2332602	Y39G10AR.16	3.78348	3.01243	2.19639		chrI:2330963-2332602	Y39G10AR.16	3.41721	5.17608	2.87864
chrI:2333343-2338618	ugt-31	10.9317	11.7063	9.27017		chrI:2333343-2338618	ugt-31	8.6952	7.32901	7.73815		chrI:2333343-2338618	ugt-31	13.6306	13.8363	16.1889		chrI:2333343-2338618	ugt-31	5.22425	5.80478	5.4458		chrI:2333343-2338618	ugt-31	9.51484	10.0828	9.64419
[truncated: 42,753 more rows]
